# Supplementary material for: Soft magnetic microrobots with remote sensing and communication capabilities
Source: Nat Commun. 2025 Nov 25;16:10489. doi: 10.1038/s41467-025-65459-8 (PMC12647796; doi:10.1038/s41467-025-65459-8)
Supplement: Supplementary file 10 — Source data [file 41467_2025_65459_MOESM10_ESM.xlsx]

## Sheet: Fig. 3c
	1x10				1x15				2x10				2x15
	helical	planar			helical	planar			helical	planar			helical	planar
Frequency (GHz)	Amplitude (dB)	Amplitude (dB)		Frequency (GHz)	Amplitude (dB)	Amplitude (dB)		Frequency (GHz)	Amplitude (dB)	Amplitude (dB)		Frequency (GHz)	Amplitude (dB)	Amplitude (dB)
8	-0.19241	0.30594		8	-0.12394	-1.0149		8	-0.072826	0.42249		8	-0.072826	-0.60247
8.01	-0.26368	0.45216		8.01	-0.10707	-0.92034		8.01	-0.32423	0.038555		8.01	-0.32423	-1.0148
8.02	-0.25703	0.4811		8.02	-0.12737	-0.99942		8.02	-0.54324	-0.4128		8.02	-0.54324	-1.5543
8.03	-0.13244	0.53772		8.03	-0.18023	-1.075		8.03	-0.57749	-0.73607		8.03	-0.57749	-1.7421
8.04	-0.090672	0.72061		8.04	-0.049782	-0.8377		8.04	-0.16264	-0.45147		8.04	-0.16264	-1.4568
8.05	-0.16232	0.80172		8.05	-0.085876	-0.79919		8.05	-0.016091	-0.48798		8.05	-0.016091	-1.3299
8.06	-0.22035	0.76055		8.06	-0.19181	-0.88054		8.06	0.091205	-0.2966		8.06	0.091205	-1.5513
8.07	-0.043766	0.98034		8.07	0.08847	-0.4944		8.07	0.34304	-0.031536		8.07	0.34304	-1.2299
8.08	-0.14009	0.86085		8.08	0.067414	-0.41698		8.08	0.49579	0.022229		8.08	0.49579	-1.2447
8.09	-0.49388	0.43465		8.09	-0.50381	-1.0609		8.09	0.37679	-0.022213		8.09	0.37679	-1.6519
8.1	-0.52391	0.26891		8.1	-0.66197	-1.4082		8.1	-0.069447	-0.60157		8.1	-0.069447	-1.9838
8.11	-0.42525	0.24442		8.11	-0.63813	-1.4469		8.11	-0.14494	-0.71209		8.11	-0.14494	-1.927
8.12	-0.39865	0.27987		8.12	-0.40895	-1.1001		8.12	0.32549	-0.14537		8.12	0.32549	-1.3628
8.13	-0.22575	0.39194		8.13	-0.26018	-0.79154		8.13	0.64766	0.36233		8.13	0.64766	-0.72095
8.14	-0.21385	0.32053		8.14	-0.22752	-0.86586		8.14	0.81772	0.55255		8.14	0.81772	-0.54643
8.15	-0.27415	0.18129		8.15	-0.43939	-1.1114		8.15	0.44581	0.29594		8.15	0.44581	-0.78651
8.16	-0.19579	0.2496		8.16	-0.39358	-1.2086		8.16	0.25218	0.1949		8.16	0.25218	-0.72079
8.17	-0.1761	0.3388		8.17	-0.41573	-1.0893		8.17	0.18694	0.02948		8.17	0.18694	-0.63509
8.18	-3.8e-05	0.36192		8.18	-0.28644	-0.9184		8.18	0.13601	0.1375		8.18	0.13601	-0.50546
8.19	0.004292	0.19782		8.19	-0.28168	-1.0087		8.19	-0.12655	-0.018612		8.19	-0.12655	-0.60907
8.2	0.049743	0.11386		8.2	-0.24512	-1.057		8.2	-0.25614	-0.11258		8.2	-0.25614	-0.6149
8.21	0.057114	-0.10421		8.21	-0.45969	-1.1428		8.21	-0.7235	-0.50534		8.21	-0.7235	-0.99224
8.22	0.15111	-0.019623		8.22	-0.29174	-1.002		8.22	-0.87591	-0.63164		8.22	-0.87591	-0.89103
8.23	0.12558	-0.031403		8.23	-0.19959	-0.89094		8.23	-0.77627	-0.7032		8.23	-0.77627	-0.96876
8.24	0.067008	-0.10091		8.24	-0.067261	-0.75533		8.24	-0.76828	-0.30616		8.24	-0.76828	-0.79028
8.25	0.067711	-0.29827		8.25	-0.11186	-0.8459		8.25	-0.72062	0.28997		8.25	-0.72062	-0.39548
8.26	0.03186	-0.72601		8.26	-0.47578	-1.1273		8.26	-1.1616	0.049233		8.26	-1.1616	-0.72441
8.27	0.099693	-0.65522		8.27	-0.41933	-1.0434		8.27	-1.5316	-0.28216		8.27	-1.5316	-1.0744
8.28	0.18977	-0.57289		8.28	-0.23526	-0.98249		8.28	-1.4051	-0.052086		8.28	-1.4051	-0.77454
8.29	0.28134	-0.53475		8.29	-0.059471	-0.91217		8.29	-1.0841	0.31932		8.29	-1.0841	-0.41173
8.3	0.21444	-0.55997		8.3	0.003342	-0.88062		8.3	-1.1607	0.47204		8.3	-1.1607	-0.22842
8.31	0.11735	-0.61571		8.31	-0.076225	-0.99714		8.31	-1.3586	0.36801		8.31	-1.3586	-0.54612
8.32	0.13887	-0.71291		8.32	-0.21466	-1.1643		8.32	-1.3938	0.30317		8.32	-1.3938	-0.62849
8.33	0.080662	-0.64176		8.33	-0.21155	-1.3082		8.33	-1.5466	0.18955		8.33	-1.5466	-0.62111
8.34	0.27175	-0.36489		8.34	0.088703	-1.055		8.34	-1.2817	0.37004		8.34	-1.2817	-0.65199
8.35	0.34738	-0.16182		8.35	0.40092	-0.86408		8.35	-0.98344	0.94523		8.35	-0.98344	-0.22596
8.36	0.30635	-0.40176		8.36	0.30931	-1.0705		8.36	-0.76776	1.2631		8.36	-0.76776	-0.037983
8.37	0.2636	-0.63989		8.37	0.018802	-1.3664		8.37	-0.46216	1.2676		8.37	-0.46216	-0.1571
8.38	0.27144	-0.6128		8.38	0.10609	-1.2456		8.38	-0.46518	0.758		8.38	-0.46518	-0.437
8.39	0.22922	-0.55898		8.39	-0.11879	-1.2508		8.39	-0.74265	0.15878		8.39	-0.74265	-0.87753
8.4	0.16358	-0.49284		8.4	-0.099849	-1.1213		8.4	-0.38188	0.26869		8.4	-0.38188	-0.58414
8.41	0.082481	-0.36828		8.41	-0.13501	-1.2937		8.41	-0.29988	0.31174		8.41	-0.29988	-0.62769
8.42	0.17534	-0.40858		8.42	-0.26322	-1.344		8.42	-0.40437	0.12445		8.42	-0.40437	-1.0421
8.43	0.12466	-0.48968		8.43	-0.30722	-1.4292		8.43	-0.33661	-0.001465		8.43	-0.33661	-1.1727
8.44	0.17757	-0.29205		8.44	-0.056827	-1.2202		8.44	-0.18152	-0.18531		8.44	-0.18152	-1.2405
8.45	0.22018	-0.19136		8.45	0.051796	-1.0752		8.45	0.13759	-0.004868		8.45	0.13759	-0.98443
8.46	0.21814	-0.19613		8.46	-0.053989	-1.0162		8.46	0.33451	0.1032		8.46	0.33451	-0.7873
8.47	0.006057	-0.39362		8.47	-0.29801	-1.2462		8.47	0.17312	-0.14102		8.47	0.17312	-1.0344
8.48	-0.085647	-0.50624		8.48	-0.48577	-1.6313		8.48	-0.056732	-0.56903		8.48	-0.056732	-1.5047
8.49	-0.10226	-0.46366		8.49	-0.36143	-1.5519		8.49	-0.14879	-0.78758		8.49	-0.14879	-1.6599
8.5	-0.10269	-0.39023		8.5	-0.33703	-1.4713		8.5	-0.15614	-0.86808		8.5	-0.15614	-1.6336
8.51	-0.1322	-0.31446		8.51	-0.24662	-1.427		8.51	0.016964	-0.62688		8.51	0.016964	-1.2887
8.52	-0.1919	-0.14197		8.52	-0.09145	-1.1664		8.52	0.34251	-0.08825		8.52	0.34251	-0.67826
8.53	-0.077786	0.036132		8.53	-2e-05	-1.0765		8.53	0.45189	0.079689		8.53	0.45189	-0.3563
8.54	-0.30478	-0.081192		8.54	-0.42702	-1.492		8.54	0.14331	-0.36601		8.54	0.14331	-0.66414
8.55	-0.44337	-0.066078		8.55	-0.61033	-1.8516		8.55	-0.2578	-0.81758		8.55	-0.2578	-1.0473
8.56	-0.40765	0.24496		8.56	-0.29341	-1.4978		8.56	-0.079666	-0.6002		8.56	-0.079666	-0.96998
8.57	-0.27854	0.46483		8.57	-0.034553	-1.2523		8.57	-0.081024	-0.2549		8.57	-0.081024	-0.80998
8.58	-0.4822	0.31641		8.58	-0.38184	-1.68		8.58	-0.000564	0.20428		8.58	-0.000564	-0.32835
8.59	-0.37515	0.51958		8.59	-0.33252	-1.8522		8.59	-0.52593	-0.44523		8.59	-0.52593	-1.0424
8.6	-0.35418	0.57143		8.6	-0.30637	-1.9859		8.6	-0.61891	-0.49311		8.6	-0.61891	-1.5269
8.61	-0.21242	0.77638		8.61	-0.082058	-1.7236		8.61	-0.49945	-0.40491		8.61	-0.49945	-1.4064
8.62	-0.24944	0.87461		8.62	0.079177	-1.6286		8.62	-0.27189	-0.25999		8.62	-0.27189	-1.025
8.63	-0.35508	0.83974		8.63	0.036053	-1.6563		8.63	-0.11394	0.11166		8.63	-0.11394	-0.7574
8.64	-0.42064	0.55381		8.64	-0.21611	-1.8996		8.64	-0.26681	0.37148		8.64	-0.26681	-0.8484
8.65	-0.6266	0.40471		8.65	-0.64003	-2.3017		8.65	-0.68265	0.086986		8.65	-0.68265	-1.1788
8.66	-0.55104	0.28447		8.66	-0.79238	-2.3367		8.66	-0.86914	-0.16098		8.66	-0.86914	-1.3435
8.67	-0.3564	0.63121		8.67	-0.27426	-1.6201		8.67	-0.25239	0.19709		8.67	-0.25239	-0.63774
8.68	-0.35789	0.82051		8.68	-0.16544	-1.3004		8.68	0.10919	0.6102		8.68	0.10919	-0.17326
8.69	-0.26366	0.69691		8.69	-0.22227	-1.2628		8.69	-0.015789	0.68977		8.69	-0.015789	-0.10378
8.7	-0.29698	0.29966		8.7	-0.62598	-1.4468		8.7	-0.51687	0.27056		8.7	-0.51687	-0.38763
8.71	-0.12878	0.064308		8.71	-0.77129	-1.3972		8.71	-0.89424	-0.22735		8.71	-0.89424	-0.66889
8.72	0.16842	0.1386		8.72	-0.39734	-0.99034		8.72	-0.68129	-0.029076		8.72	-0.68129	-0.22404
8.73	0.17255	-0.038116		8.73	-0.39499	-1.0171		8.73	-0.56617	0.21257		8.73	-0.56617	0.009316
8.74	0.16832	-0.036506		8.74	-0.20612	-0.81406		8.74	-0.4033	0.173		8.74	-0.4033	0.053082
8.75	0.13388	-0.058639		8.75	-0.068741	-0.91542		8.75	-0.83714	-0.0052		8.75	-0.83714	-0.059197
8.76	0.21629	-0.13863		8.76	-0.094524	-0.98032		8.76	-1.1042	-0.24284		8.76	-1.1042	-0.12702
8.77	0.36793	-0.21572		8.77	0.091293	-0.97266		8.77	-0.88726	-0.060646		8.77	-0.88726	-0.083999
8.78	0.37713	-0.090545		8.78	0.26516	-0.89466		8.78	-0.66909	0.19368		8.78	-0.66909	0.055039
8.79	0.31095	-0.028927		8.79	0.27226	-0.8283		8.79	-0.50295	0.32375		8.79	-0.50295	-0.012391
8.8	0.3321	-0.10085		8.8	0.19826	-1.1302		8.8	-0.25932	0.72979		8.8	-0.25932	0.14257
8.81	0.25059	-0.24725		8.81	0.15337	-1.333		8.81	-0.24957	0.978		8.81	-0.24957	0.008651
8.82	0.068901	-0.57389		8.82	-0.19317	-1.6382		8.82	-0.5889	0.40306		8.82	-0.5889	-0.90565
8.83	0.099308	-0.6003		8.83	-0.15809	-1.562		8.83	-0.41131	0.52083		8.83	-0.41131	-1.2094
8.84	0.16359	-0.58916		8.84	-0.088314	-1.5414		8.84	-0.004234	0.91694		8.84	-0.004234	-1.1394
8.85	0.16622	-0.63451		8.85	-0.058086	-1.3564		8.85	-0.13683	0.62191		8.85	-0.13683	-1.1428
8.86	0.32448	-0.58037		8.86	-0.046787	-1.243		8.86	-0.23997	0.39327		8.86	-0.23997	-1.2586
8.87	0.32528	-0.47407		8.87	0.14291	-1.1544		8.87	-0.084	0.6122		8.87	-0.084	-1.2039
8.88	0.20947	-0.59838		8.88	-0.10344	-1.5154		8.88	0.20002	0.91009		8.88	0.20002	-0.94732
8.89	0.14772	-0.83479		8.89	-0.35559	-1.7401		8.89	-0.016243	0.50922		8.89	-0.016243	-1.1711
8.9	0.15395	-0.67554		8.9	-0.30598	-1.6438		8.9	-0.32596	-0.095356		8.9	-0.32596	-1.1981
8.91	0.1911	-0.39566		8.91	-0.13025	-1.3379		8.91	-0.40365	-0.10466		8.91	-0.40365	-1.2468
8.92	0.22575	-0.2319		8.92	-0.059872	-1.3042		8.92	-0.38416	-0.15667		8.92	-0.38416	-1.0558
8.93	0.10215	-0.17576		8.93	-0.13765	-1.4576		8.93	-0.35885	-0.22334		8.93	-0.35885	-1.0812
8.94	0.015854	-0.27192		8.94	-0.2209	-1.616		8.94	-0.31057	-0.3489		8.94	-0.31057	-1.1354
8.95	0.000312	-0.37141		8.95	-0.34461	-1.5622		8.95	-0.28043	-0.58996		8.95	-0.28043	-1.0965
8.96	-0.068649	-0.37564		8.96	-0.22328	-1.2847		8.96	-0.12051	-0.46194		8.96	-0.12051	-0.77329
8.97	-0.023819	-0.33012		8.97	-0.073936	-1.0849		8.97	-0.17325	-0.545		8.97	-0.17325	-0.78217
8.98	-0.097847	-0.37585		8.98	-0.25381	-1.084		8.98	-0.086105	-0.64407		8.98	-0.086105	-0.89509
8.99	-0.13808	-0.28236		8.99	-0.22247	-1.16		8.99	0.043254	-0.43001		8.99	0.043254	-0.75963
9	-0.2574	-0.29391		9	-0.42616	-1.3157		9	-0.12144	-0.48868		9	-0.12144	-0.85282
9.01	-0.34626	-0.26015		9.01	-0.55083	-1.5941		9.01	-0.24143	-0.58538		9.01	-0.24143	-0.83917
9.02	-0.27066	-0.001934		9.02	-0.24415	-1.2935		9.02	-0.10062	-0.41064		9.02	-0.10062	-0.6482
9.03	-0.2485	0.071094		9.03	-0.26043	-1.1967		9.03	-0.35091	-0.64942		9.03	-0.35091	-0.7654
9.04	-0.15833	0.12698		9.04	-0.21666	-1.2242		9.04	-0.22222	-0.51754		9.04	-0.22222	-0.47815
9.05	-0.12408	0.2504		9.05	-0.060703	-1.0799		9.05	-0.22978	-0.32476		9.05	-0.22978	-0.37864
9.06	-0.2306	0.29868		9.06	-0.20484	-1.2192		9.06	-0.32979	-0.30764		9.06	-0.32979	-0.32502
9.07	-0.31145	0.19528		9.07	-0.25538	-1.2587		9.07	-0.43156	-0.31866		9.07	-0.43156	-0.38759
9.08	-0.40011	0.11782		9.08	-0.45951	-1.4746		9.08	-0.65307	-0.55461		9.08	-0.65307	-0.46906
9.09	-0.24293	0.2137		9.09	-0.32597	-1.3792		9.09	-0.65614	-0.43297		9.09	-0.65614	-0.56447
9.1	-0.29027	0.16999		9.1	-0.36348	-1.328		9.1	-0.51969	-0.27446		9.1	-0.51969	-0.38993
9.11	-0.13546	0.23093		9.11	-0.14705	-1.1046		9.11	-0.18089	0.018702		9.11	-0.18089	-0.065573
9.12	-0.036888	0.2385		9.12	-0.060102	-1.0151		9.12	-0.07424	0.34823		9.12	-0.07424	0.11161
9.13	-0.086512	0.24375		9.13	-0.09005	-1.0714		9.13	-0.32759	0.11625		9.13	-0.32759	-0.1716
9.14	-0.17168	0.25586		9.14	-0.16055	-1.087		9.14	-0.49862	-0.019627		9.14	-0.49862	-0.43969
9.15	-0.18212	0.31651		9.15	0.009931	-1.0405		9.15	-0.43185	0.25282		9.15	-0.43185	-0.36158
9.16	-0.2084	0.24852		9.16	-0.022454	-1.0627		9.16	-0.15516	0.62644		9.16	-0.15516	-0.052908
9.17	-0.23781	0.060549		9.17	-0.17673	-1.1133		9.17	-0.25973	0.42502		9.17	-0.25973	-0.10859
9.18	-0.048145	0.17139		9.18	0.014669	-0.93041		9.18	-0.24782	0.34292		9.18	-0.24782	-0.1537
9.19	-0.007898	0.31596		9.19	0.055949	-0.75442		9.19	-0.097656	0.45669		9.19	-0.097656	-0.069126
9.2	0.003174	0.42138		9.2	0.1379	-0.77935		9.2	0.039297	0.59001		9.2	0.039297	0.018562
9.21	-0.066069	0.25424		9.21	0.059984	-0.81356		9.21	0.31919	0.78613		9.21	0.31919	0.17747
9.22	-0.05119	0.12673		9.22	0.026258	-0.79626		9.22	0.3501	0.68883		9.22	0.3501	0.01098
9.23	-0.11542	0.070459		9.23	0.00057	-0.90466		9.23	0.23342	0.48267		9.23	0.23342	-0.21565
9.24	-0.11841	0.012638		9.24	-0.001091	-0.83225		9.24	0.38945	0.72327		9.24	0.38945	-0.05829
9.25	-0.12954	-0.10092		9.25	-0.15553	-0.87834		9.25	0.39011	0.59067		9.25	0.39011	-0.18979
9.26	-0.052351	-0.035956		9.26	-0.14539	-0.81454		9.26	0.35025	0.34948		9.26	0.35025	-0.29109
9.27	-0.072355	-0.002342		9.27	-0.062443	-0.67716		9.27	0.71482	0.74753		9.27	0.71482	0.045549
9.28	-0.063007	-0.024339		9.28	-0.054537	-0.63527		9.28	0.5813	0.73559		9.28	0.5813	-0.12334
9.29	0.00264	-0.00473		9.29	-0.009222	-0.56668		9.29	0.39011	0.74967		9.29	0.39011	-0.27814
9.3	0.024397	0.018692		9.3	-0.040472	-0.54563		9.3	0.28496	0.70681		9.3	0.28496	-0.21323
9.31	0.13167	0.07548		9.31	0.00235	-0.37692		9.31	0.245	0.69627		9.31	0.245	-0.15935
9.32	0.097138	0.063723		9.32	-0.13114	-0.51333		9.32	0.035751	0.37568		9.32	0.035751	-0.39324
9.33	0.069508	0.048787		9.33	-0.10803	-0.3789		9.33	-0.048637	0.30942		9.33	-0.048637	-0.45835
9.34	0.067329	0.078775		9.34	-0.11547	-0.40276		9.34	-0.29209	0.24941		9.34	-0.29209	-0.57883
9.35	0.09631	-0.013418		9.35	-0.14036	-0.36915		9.35	-0.45469	0.14269		9.35	-0.45469	-0.76679
9.36	0.11673	0.03878		9.36	-0.03927	-0.36424		9.36	-0.55353	0.17205		9.36	-0.55353	-0.80963
9.37	0.14914	0.020212		9.37	-0.054644	-0.51552		9.37	-0.70052	0.10796		9.37	-0.70052	-0.75728
9.38	0.1005	0.050489		9.38	-0.070017	-0.55312		9.38	-0.62162	0.21572		9.38	-0.62162	-0.68949
9.39	0.072589	3e-05		9.39	-0.060011	-0.55041		9.39	-0.54799	0.2149		9.39	-0.54799	-0.53797
9.4	0.078095	-0.087946		9.4	-0.12297	-0.5918		9.4	-0.77448	0.016722		9.4	-0.77448	-0.75874
9.41	0.084141	0.003601		9.41	0.003298	-0.5573		9.41	-0.7579	0.061972		9.41	-0.7579	-0.71715
9.42	-0.026038	-0.015534		9.42	-0.043993	-0.61747		9.42	-0.78929	-0.021332		9.42	-0.78929	-0.72498
9.43	-0.025244	-0.063335		9.43	-0.077331	-0.68709		9.43	-0.81955	-0.087685		9.43	-0.81955	-0.81142
9.44	-0.048498	-0.11248		9.44	-0.081087	-0.66243		9.44	-0.84629	-0.13587		9.44	-0.84629	-0.80302
9.45	-0.004217	-0.063265		9.45	-0.046816	-0.62906		9.45	-0.79698	-0.207		9.45	-0.79698	-0.67608
9.46	0.022646	-0.003466		9.46	0.082271	-0.43445		9.46	-0.63312	-0.13951		9.46	-0.63312	-0.6537
9.47	-0.005999	-0.045471		9.47	-0.052204	-0.51829		9.47	-0.65117	-0.11904		9.47	-0.65117	-0.67521
9.48	0.025732	-0.022711		9.48	-0.000674	-0.53981		9.48	-0.58672	-0.14996		9.48	-0.58672	-0.60945
9.49	0.096167	0.044466		9.49	0.073531	-0.48176		9.49	-0.57807	-0.13116		9.49	-0.57807	-0.54822
9.5	0.079258	-0.003687		9.5	0.028874	-0.52951		9.5	-0.62894	-0.18119		9.5	-0.62894	-0.57541
9.51	0.067461	0.10839		9.51	0.10582	-0.54249		9.51	-0.519	-0.13039		9.51	-0.519	-0.53534
9.52	0.041258	0.028803		9.52	0.044054	-0.64006		9.52	-0.58703	-0.33994		9.52	-0.58703	-0.73196
9.53	0.064035	0.040594		9.53	0.0038	-0.71963		9.53	-0.61022	-0.36778		9.53	-0.61022	-0.80564
9.54	0.061671	0.067732		9.54	0.021479	-0.7455		9.54	-0.59337	-0.42269		9.54	-0.59337	-0.85965
9.55	0.086306	0.1286		9.55	0.011107	-0.76496		9.55	-0.47511	-0.33047		9.55	-0.47511	-0.72211
9.56	0.090502	0.21098		9.56	0.10317	-0.73155		9.56	-0.4749	-0.26957		9.56	-0.4749	-0.74762
9.57	0.078386	0.27763		9.57	0.19212	-0.69953		9.57	-0.32998	-0.1135		9.57	-0.32998	-0.59247
9.58	0.073433	0.25498		9.58	0.21284	-0.7348		9.58	-0.17607	0.14811		9.58	-0.17607	-0.31606
9.59	0.030495	0.21229		9.59	0.14192	-0.7772		9.59	-0.131	0.13554		9.59	-0.131	-0.32034
9.6	0.019923	0.24229		9.6	0.12383	-0.73201		9.6	-0.014871	0.17468		9.6	-0.014871	-0.36017
9.61	0.01774	0.28056		9.61	0.10551	-0.68536		9.61	0.08263	0.26853		9.61	0.08263	-0.26524
9.62	-0.051073	0.29023		9.62	-0.00198	-0.78736		9.62	0.1177	0.45016		9.62	0.1177	-0.13949
9.63	-0.035021	0.33666		9.63	0.076057	-0.71605		9.63	0.076753	0.47847		9.63	0.076753	-0.2928
9.64	-0.033567	0.27975		9.64	0.05809	-0.83959		9.64	0.037899	0.49895		9.64	0.037899	-0.32982
9.65	-0.010346	0.26508		9.65	0.019277	-0.89993		9.65	-0.033859	0.42654		9.65	-0.033859	-0.40226
9.66	0.017285	0.35688		9.66	0.02278	-0.822		9.66	0.050055	0.48054		9.66	0.050055	-0.36224
9.67	0.035845	0.36607		9.67	0.081091	-0.76727		9.67	0.23469	0.6594		9.67	0.23469	-0.29034
9.68	0.037753	0.38398		9.68	0.085949	-0.78902		9.68	0.17931	0.68137		9.68	0.17931	-0.28391
9.69	0.006659	0.33827		9.69	-0.019966	-0.9241		9.69	0.15995	0.67849		9.69	0.15995	-0.30133
9.7	0.008104	0.33967		9.7	-0.034758	-0.94311		9.7	0.18708	0.67988		9.7	0.18708	-0.24426
9.71	0.013697	0.28449		9.71	-0.10426	-1.0381		9.71	0.090367	0.60694		9.71	0.090367	-0.25743
9.72	-0.028738	0.2995		9.72	-0.1073	-1.035		9.72	0.090016	0.53323		9.72	0.090016	-0.26198
9.73	-0.006336	0.35426		9.73	0.037609	-0.8999		9.73	0.27867	0.64109		9.73	0.27867	-0.10322
9.74	-0.03081	0.28031		9.74	-0.10256	-0.97215		9.74	0.17693	0.53187		9.74	0.17693	-0.26161
9.75	-0.044575	0.25115		9.75	-0.067032	-0.91662		9.75	0.015363	0.54674		9.75	0.015363	-0.3329
9.76	-0.11481	0.16554		9.76	-0.11806	-0.93967		9.76	-0.006981	0.51635		9.76	-0.006981	-0.39425
9.77	-0.078394	0.1733		9.77	-0.090376	-0.90211		9.77	-0.13087	0.42733		9.77	-0.13087	-0.5427
9.78	-0.10076	0.13433		9.78	-0.13734	-0.94066		9.78	-0.15908	0.35552		9.78	-0.15908	-0.57283
9.79	-0.035059	0.16753		9.79	-0.051727	-0.8706		9.79	-0.084044	0.30481		9.79	-0.084044	-0.56187
9.8	-0.046894	0.15033		9.8	-0.099037	-0.8669		9.8	-0.13888	0.35684		9.8	-0.13888	-0.56387
9.81	-0.07942	0.18049		9.81	-0.093143	-0.84099		9.81	-0.18671	0.40292		9.81	-0.18671	-0.53395
9.82	-0.10403	0.11011		9.82	-0.20382	-0.95121		9.82	-0.42755	0.12832		9.82	-0.42755	-0.79011
9.83	-0.02029	0.10825		9.83	-0.19108	-0.92398		9.83	-0.49456	0.038973		9.83	-0.49456	-0.85142
9.84	0.010342	0.17769		9.84	-0.085312	-0.90843		9.84	-0.37095	0.21783		9.84	-0.37095	-0.71786
9.85	0.027162	0.2774		9.85	-0.022078	-0.84228		9.85	-0.49335	0.17741		9.85	-0.49335	-0.78434
9.86	0.003996	0.24785		9.86	-0.056122	-0.87383		9.86	-0.45556	0.25405		9.86	-0.45556	-0.74155
9.87	0.015163	0.20642		9.87	-0.13428	-0.96636		9.87	-0.51879	0.075525		9.87	-0.51879	-0.83949
9.88	0.055603	0.27823		9.88	-0.096018	-0.95511		9.88	-0.699	-0.15269		9.88	-0.699	-1.0221
9.89	0.091127	0.30408		9.89	-0.03232	-0.91378		9.89	-0.73227	-0.089949		9.89	-0.73227	-1.0017
9.9	0.04623	0.27394		9.9	-0.08824	-0.97861		9.9	-0.8004	-0.17354		9.9	-0.8004	-1.1143
9.91	0.060703	0.35711		9.91	0.067201	-0.87471		9.91	-0.57662	0.012884		9.91	-0.57662	-0.90497
9.92	0.050124	0.35737		9.92	0.11257	-0.77649		9.92	-0.48544	0.1655		9.92	-0.48544	-0.82197
9.93	0.038346	0.21113		9.93	-0.008331	-0.89509		9.93	-0.70865	-0.001865		9.93	-0.70865	-0.98615
9.94	0.070791	0.21967		9.94	0.017353	-0.90169		9.94	-0.71683	-0.1528		9.94	-0.71683	-1.014
9.95	0.07869	0.22099		9.95	0.017145	-0.90773		9.95	-0.72153	-0.35725		9.95	-0.72153	-1.0782
9.96	0.042498	0.12477		9.96	-0.014332	-0.9558		9.96	-0.70421	-0.34357		9.96	-0.70421	-1.0329
9.97	0.027706	0.12619		9.97	-0.004759	-0.93684		9.97	-0.57768	-0.29845		9.97	-0.57768	-0.86656
9.98	0.007391	0.20277		9.98	0.108	-0.84138		9.98	-0.48297	-0.086874		9.98	-0.48297	-0.77918
9.99	-0.006592	0.15569		9.99	0.006584	-0.85415		9.99	-0.56193	-0.098032		9.99	-0.56193	-0.76579
10	0.038809	0.20301		10	0.073914	-0.77077		10	-0.5591	-0.14622		10	-0.5591	-0.74973
10.01	0.041914	0.17108		10.01	0.15303	-0.67602		10.01	-0.44736	-0.038523		10.01	-0.44736	-0.5635
10.02	0.009995	0.16248		10.02	0.12159	-0.75193		10.02	-0.43174	-0.081636		10.02	-0.43174	-0.54327
10.03	-0.009987	0.10401		10.03	0.14184	-0.80034		10.03	-0.43342	-0.16017		10.03	-0.43342	-0.57835
10.04	-0.004019	0.12648		10.04	0.18568	-0.77595		10.04	-0.48939	-0.16805		10.04	-0.48939	-0.66301
10.05	-0.086616	0.10679		10.05	0.024584	-0.84009		10.05	-0.53986	-0.35193		10.05	-0.53986	-0.77458
10.06	-0.027218	0.13036		10.06	0.096975	-0.67264		10.06	-0.50404	-0.36691		10.06	-0.50404	-0.8057
10.07	-0.060719	0.067526		10.07	0.06699	-0.70654		10.07	-0.49586	-0.36327		10.07	-0.49586	-0.71741
10.08	-0.071849	0.024891		10.08	0.092518	-0.69595		10.08	-0.46811	-0.26039		10.08	-0.46811	-0.62488
10.09	-0.011118	0.025151		10.09	0.12985	-0.61952		10.09	-0.30034	0.063244		10.09	-0.30034	-0.45684
10.1	0.009761	-0.004557		10.1	0.16314	-0.64269		10.1	-0.21959	0.17836		10.1	-0.21959	-0.39903
10.11	-0.022907	0.00119		10.11	0.11541	-0.78156		10.11	-0.2275	0.23425		10.11	-0.2275	-0.44866
10.12	-0.003971	0.051054		10.12	0.026408	-0.69506		10.12	-0.12297	0.14832		10.12	-0.12297	-0.49842
10.13	-0.013281	0.061009		10.13	0.075173	-0.67644		10.13	-0.000402	0.15073		10.13	-0.000402	-0.49076
10.14	-0.050448	0.076488		10.14	0.041944	-0.71628		10.14	-0.03804	0.11848		10.14	-0.03804	-0.5834
10.15	-0.040691	0.0735		10.15	0.003981	-0.72559		10.15	-0.016884	0.20635		10.15	-0.016884	-0.56298
10.16	0.089371	0.24754		10.16	0.21797	-0.52263		10.16	0.1124	0.48075		10.16	0.1124	-0.29344
10.17	0.12443	0.27145		10.17	0.28586	-0.45624		10.17	0.23016	0.69716		10.17	0.23016	-0.24684
10.18	0.10015	0.24794		10.18	0.25416	-0.61041		10.18	0.20094	0.69544		10.18	0.20094	-0.28374
10.19	0.10476	0.30514		10.19	0.25537	-0.64103		10.19	0.25574	0.63508		10.19	0.25574	-0.35243
10.2	0.094431	0.25285		10.2	0.19497	-0.76699		10.2	0.23365	0.59833		10.2	0.23365	-0.40835
10.21	0.069559	0.18979		10.21	0.088007	-0.91513		10.21	0.087498	0.47279		10.21	0.087498	-0.49572
10.22	0.094514	0.2501		10.22	0.1134	-0.88813		10.22	-0.034284	0.31358		10.22	-0.034284	-0.59833
10.23	0.11791	0.28843		10.23	0.11162	-0.89331		10.23	-0.10368	0.18936		10.23	-0.10368	-0.67318
10.24	0.12867	0.28111		10.24	0.11513	-0.91258		10.24	-0.1311	0.07098		10.24	-0.1311	-0.69354
10.25	0.085334	0.28191		10.25	0.15013	-0.93309		10.25	-0.096813	0.029406		10.25	-0.096813	-0.63811
10.26	0.11854	0.25357		10.26	0.1647	-0.87631		10.26	-0.08428	0.053728		10.26	-0.08428	-0.67738
10.27	-0.000666	0.17019		10.27	0.04896	-0.95837		10.27	-0.0651	0.055431		10.27	-0.0651	-0.57758
10.28	0.070645	0.27417		10.28	0.13045	-0.84048		10.28	0.071476	0.20944		10.28	0.071476	-0.35858
10.29	0.063118	0.30919		10.29	0.097999	-0.81624		10.29	-0.02659	0.10552		10.29	-0.02659	-0.38921
10.3	-0.057255	0.27469		10.3	-0.000714	-0.88263		10.3	-0.11168	0.017136		10.3	-0.11168	-0.41855
10.31	-0.02598	0.27446		10.31	-0.0373	-0.91133		10.31	-0.14062	-0.005436		10.31	-0.14062	-0.47782
10.32	0.026209	0.30458		10.32	-0.035647	-0.89732		10.32	-0.20223	-0.037621		10.32	-0.20223	-0.56571
10.33	0.038358	0.31079		10.33	-0.10631	-0.96897		10.33	-0.3834	-0.22858		10.33	-0.3834	-0.74257
10.34	0.023571	0.3701		10.34	-0.032819	-0.79059		10.34	-0.25811	-0.001988		10.34	-0.25811	-0.66698
10.35	-0.012633	0.27769		10.35	-0.037234	-0.7898		10.35	-0.3191	0.056034		10.35	-0.3191	-0.63294
10.36	-0.016655	0.35408		10.36	-0.1097	-0.82732		10.36	-0.34777	-0.022424		10.36	-0.34777	-0.74215
10.37	-0.002413	0.42182		10.37	-0.043682	-0.77792		10.37	-0.12279	0.2113		10.37	-0.12279	-0.54604
10.38	-0.013157	0.36563		10.38	-0.027386	-0.85005		10.38	-0.14516	0.227		10.38	-0.14516	-0.5505
10.39	-0.054483	0.21996		10.39	-0.19642	-0.99122		10.39	-0.41596	0.000517		10.39	-0.41596	-0.85802
10.4	-0.055466	0.22005		10.4	-0.2057	-0.96634		10.4	-0.4274	-0.092495		10.4	-0.4274	-0.95237
10.41	-0.10529	0.1575		10.41	-0.21258	-0.94102		10.41	-0.50223	-0.1361		10.41	-0.50223	-0.91971
10.42	-0.079826	0.30664		10.42	-0.093423	-0.82233		10.42	-0.42353	-0.031256		10.42	-0.42353	-0.81607
10.43	-0.084934	0.35018		10.43	0.033016	-0.71841		10.43	-0.33657	-0.010403		10.43	-0.33657	-0.61743
10.44	-0.090279	0.32086		10.44	0.022415	-0.73502		10.44	-0.27735	0.14452		10.44	-0.27735	-0.56445
10.45	-0.096699	0.29057		10.45	-0.048397	-0.86145		10.45	-0.39135	-0.02812		10.45	-0.39135	-0.63393
10.46	-0.077343	0.29561		10.46	0.088095	-0.76293		10.46	-0.21198	-0.02667		10.46	-0.21198	-0.54748
10.47	-0.13608	0.26245		10.47	0.045038	-0.78718		10.47	-0.31838	-0.021948		10.47	-0.31838	-0.64814
10.48	-0.1298	0.23869		10.48	0.037428	-0.87056		10.48	-0.51955	-0.35419		10.48	-0.51955	-0.92536
10.49	-0.10185	0.23557		10.49	0.03791	-0.84346		10.49	-0.51334	-0.49466		10.49	-0.51334	-0.99761
10.5	-0.06534	0.2095		10.5	0.059769	-0.84221		10.5	-0.54335	-0.64327		10.5	-0.54335	-1.0694
10.51	-0.034167	0.16412		10.51	0.15925	-0.82478		10.51	-0.48403	-0.78076		10.51	-0.48403	-1.1218
10.52	-0.037638	0.10867		10.52	0.1923	-0.84969		10.52	-0.43874	-0.76366		10.52	-0.43874	-1.0073
10.53	-0.051964	0.11128		10.53	0.24769	-0.84233		10.53	-0.33747	-0.72302		10.53	-0.33747	-1.0109
10.54	-0.010694	0.10645		10.54	0.24205	-0.79688		10.54	-0.33354	-0.77698		10.54	-0.33354	-1.0077
10.55	0.026862	0.12625		10.55	0.25462	-0.79109		10.55	-0.34021	-0.73733		10.55	-0.34021	-0.91276
10.56	0.01054	0.16076		10.56	0.23012	-0.8605		10.56	-0.33569	-0.66833		10.56	-0.33569	-0.7645
10.57	-0.037905	0.1349		10.57	0.17614	-0.93423		10.57	-0.45197	-0.77065		10.57	-0.45197	-0.80038
10.58	-0.008177	0.044302		10.58	0.11771	-0.96746		10.58	-0.45232	-0.97149		10.58	-0.45232	-0.9972
10.59	0.016926	0.032738		10.59	0.14675	-0.91514		10.59	-0.45754	-1.0767		10.59	-0.45754	-1.0511
10.6	0.00197	0.017257		10.6	0.10106	-0.87187		10.6	-0.36774	-0.73549		10.6	-0.36774	-0.84717
10.61	0.050778	-0.002239		10.61	0.10002	-0.91124		10.61	-0.16401	-0.36775		10.61	-0.16401	-0.6192
10.62	0.18402	0.098526		10.62	0.19672	-0.70564		10.62	-0.007255	-0.17198		10.62	-0.007255	-0.29357
10.63	0.1362	-0.11599		10.63	-0.050201	-0.92409		10.63	-0.08313	-0.16552		10.63	-0.08313	-0.40517
10.64	0.089596	-0.22953		10.64	-0.11632	-0.99281		10.64	-0.1982	-0.3185		10.64	-0.1982	-0.47932
10.65	0.11331	-0.18171		10.65	0.054684	-0.80019		10.65	-0.11059	-0.13725		10.65	-0.11059	-0.32126
10.66	0.047634	-0.30593		10.66	-0.046909	-0.82798		10.66	-0.1447	-0.16677		10.66	-0.1447	-0.39328
10.67	0.081344	-0.26377		10.67	-0.042775	-0.8051		10.67	-0.1819	-0.22763		10.67	-0.1819	-0.40933
10.68	0.14425	-0.21055		10.68	0.033714	-0.68866		10.68	-0.11308	-0.097774		10.68	-0.11308	-0.19394
10.69	0.15405	-0.27017		10.69	-0.000382	-0.77191		10.69	-0.14038	-0.14836		10.69	-0.14038	-0.21887
10.7	0.16534	-0.18818		10.7	0.054355	-0.67377		10.7	-0.15129	-0.23182		10.7	-0.15129	-0.10907
10.71	0.085381	-0.20255		10.71	0.061249	-0.64227		10.71	-0.083561	-0.079987		10.71	-0.083561	0.16346
10.72	0.01445	-0.23614		10.72	-0.04496	-0.82656		10.72	-0.24853	-0.28213		10.72	-0.24853	-0.13819
10.73	0.10933	-0.21053		10.73	-0.032986	-0.63159		10.73	-0.30075	-0.49451		10.73	-0.30075	-0.31605
10.74	0.12481	-0.13407		10.74	0.027131	-0.5325		10.74	-0.2053	-0.5615		10.74	-0.2053	-0.26414
10.75	0.21356	0.035759		10.75	0.16161	-0.39011		10.75	-0.16575	-0.52752		10.75	-0.16575	-0.23694
10.76	0.23059	-0.10361		10.76	0.054542	-0.45573		10.76	-0.31045	-0.73217		10.76	-0.31045	-0.37845
10.77	0.14582	-0.13834		10.77	-0.029331	-0.56618		10.77	-0.21079	-0.79159		10.77	-0.21079	-0.38363
10.78	0.097687	-0.22951		10.78	-0.033313	-0.56888		10.78	-0.30783	-1.0872		10.78	-0.30783	-0.59784
10.79	0.14526	-0.17199		10.79	0.023853	-0.55282		10.79	-0.22365	-1.039		10.79	-0.22365	-0.7731
10.8	0.053162	-0.14819		10.8	0.004078	-0.62286		10.8	-0.079742	-0.7899		10.8	-0.079742	-0.78074
10.81	-0.035682	-0.32657		10.81	-0.16714	-0.70407		10.81	-0.34726	-1.0107		10.81	-0.34726	-1.0418
10.82	0.026455	-0.23264		10.82	-0.14492	-0.72574		10.82	-0.26216	-0.89843		10.82	-0.26216	-0.8942
10.83	0.09631	-0.042171		10.83	0.029202	-0.59372		10.83	-0.035461	-0.71762		10.83	-0.035461	-0.71884
10.84	0.10081	0.046943		10.84	0.1128	-0.54948		10.84	0.22496	-0.22416		10.84	0.22496	-0.52754
10.85	0.052929	0.2096		10.85	0.23397	-0.53777		10.85	0.41168	0.19897		10.85	0.41168	-0.24924
10.86	-0.10863	0.25116		10.86	0.19516	-0.55105		10.86	0.28801	0.21066		10.86	0.28801	-0.30271
10.87	-0.22372	0.087078		10.87	-0.14904	-0.74456		10.87	0.14126	0.16127		10.87	0.14126	-0.36529
10.88	-0.23196	0.11343		10.88	-0.29734	-0.98331		10.88	-0.20789	-0.31906		10.88	-0.20789	-0.70148
10.89	-0.16645	0.26917		10.89	-0.076908	-0.6828		10.89	-0.04562	-0.003883		10.89	-0.04562	-0.36201
10.9	-0.25271	0.15357		10.9	-0.14504	-0.63525		10.9	0.039334	0.083947		10.9	0.039334	-0.15543
10.91	-0.22639	0.2538		10.91	-0.001476	-0.4875		10.91	0.26948	0.25858		10.91	0.26948	0.20099
10.92	-0.20739	0.39729		10.92	0.13456	-0.26089		10.92	0.61797	0.70638		10.92	0.61797	0.47073
10.93	-0.33543	0.32353		10.93	0.059903	-0.30736		10.93	0.53825	0.66005		10.93	0.53825	0.51493
10.94	-0.47762	0.05019		10.94	-0.27176	-0.53436		10.94	0.15456	0.15344		10.94	0.15456	0.10097
10.95	-0.4628	-0.12761		10.95	-0.47292	-0.63398		10.95	0.045139	-0.17328		10.95	0.045139	-0.11069
10.96	-0.45487	-0.20502		10.96	-0.45858	-0.57079		10.96	-0.032207	-0.18746		10.96	-0.032207	-0.13659
10.97	-0.36069	-0.13081		10.97	-0.443	-0.50382		10.97	-0.17643	-0.37419		10.97	-0.17643	-0.23146
10.98	-0.34711	-0.22684		10.98	-0.4213	-0.41983		10.98	-0.12552	-0.41914		10.98	-0.12552	-0.30245
10.99	-0.27769	-0.067574		10.99	-0.16451	-0.25534		10.99	0.057327	-0.35165		10.99	0.057327	-0.23501
11	-0.05875	0.081165		11	0.04747	-0.047485		11	0.069946	-0.3566		11	0.069946	-0.20123
11.01	0.040294	0.046764		11.01	0.11162	0.071086		11.01	0.32755	-0.094082		11.01	0.32755	0.13058
11.02	-0.12967	0.002796		11.02	0.038002	0.005458		11.02	0.48765	0.09898		11.02	0.48765	0.33279
11.03	-0.09322	-0.084389		11.03	-0.12838	-0.026482		11.03	0.3293	0.092041		11.03	0.3293	0.27719
11.04	-0.030174	-0.28909		11.04	-0.33123	-0.24262		11.04	0.23541	-0.48777		11.04	0.23541	-0.052944
11.05	-0.075706	-0.063842		11.05	-0.1643	-0.060783		11.05	0.24539	-0.52978		11.05	0.24539	-0.090511
11.06	0.032566	-0.016178		11.06	-0.10926	-0.014377		11.06	0.42	-0.20414		11.06	0.42	0.24783
11.07	0.082763	-0.26412		11.07	-0.32355	-0.18083		11.07	0.19306	-0.66724		11.07	0.19306	0.010086
11.08	0.22817	0.12709		11.08	0.064301	0.046719		11.08	0.35688	-0.28571		11.08	0.35688	0.073902
11.09	0.29013	-0.25262		11.09	-0.19597	-0.22336		11.09	0.094688	-0.37326		11.09	0.094688	-0.3386
11.1	0.47232	0.067188		11.1	0.12223	0.040672		11.1	0.53807	-0.1665		11.1	0.53807	-0.12724
11.11	0.71598	0.39963		11.11	0.70648	0.55874		11.11	0.82193	0.37083		11.11	0.82193	0.28728
11.12	0.68316	0.34905		11.12	0.67735	0.2901		11.12	0.73136	0.43146		11.12	0.73136	0.18396
11.13	0.62047	0.32579		11.13	0.69012	0.10859		11.13	0.61394	0.67417		11.13	0.61394	-0.082913
11.14	0.50692	0.21605		11.14	0.58134	0.022011		11.14	0.44694	0.65712		11.14	0.44694	-0.37152
11.15	0.28901	-0.28139		11.15	0.19562	-0.38278		11.15	-0.18465	-0.089478		11.15	-0.18465	-0.8813
11.16	0.30079	-0.12902		11.16	0.25147	-0.31242		11.16	-0.32689	-0.32562		11.16	-0.32689	-0.90203
11.17	0.36822	-0.051647		11.17	0.36714	-0.097355		11.17	-0.14686	0.15057		11.17	-0.14686	-0.71193
11.18	0.4474	0.27673		11.18	0.7066	0.16469		11.18	0.10569	0.29086		11.18	0.10569	-0.27049
11.19	0.54968	0.33587		11.19	0.66138	0.18628		11.19	-0.39004	0.29807		11.19	-0.39004	-0.15101
11.2	0.31412	-0.1002		11.2	0.52786	0.075626		11.2	-0.53152	0.49408		11.2	-0.53152	-0.60801
11.21	0.070541	-0.6593		11.21	0.097897	-0.49486		11.21	-0.93492	0.53101		11.21	-0.93492	-0.80102
11.22	-0.085544	-0.68079		11.22	-0.24237	-0.61286		11.22	-1.0925	0.30866		11.22	-1.0925	-0.66696
11.23	-0.24391	-0.9157		11.23	-0.67298	-0.86262		11.23	-1.2064	0.11906		11.23	-1.2064	-0.8142
11.24	0.076504	-0.36628		11.24	0.16132	-0.13337		11.24	-1.1279	0.079167		11.24	-1.1279	-0.61509
11.25	0.37263	-0.24675		11.25	0.48024	0.34427		11.25	-1.2079	-0.22895		11.25	-1.2079	-0.83227
11.26	0.041694	-0.68529		11.26	0.060261	-0.15827		11.26	-1.1126	-0.11144		11.26	-1.1126	-1.1553
11.27	-0.2795	-0.61486		11.27	-0.24485	-0.50413		11.27	-1.2755	0.11268		11.27	-1.2755	-1.3127
11.28	-0.23374	-0.47677		11.28	-0.073745	-0.40992		11.28	-1.2538	0.10106		11.28	-1.2538	-1.1536
11.29	-0.3531	0.071392		11.29	0.49373	0.16014		11.29	-0.66008	0.64353		11.29	-0.66008	0.009739
11.3	-0.36815	0.50059		11.3	0.82123	0.52589		11.3	-0.062199	1.1134		11.3	-0.062199	0.77626
11.31	-0.40667	0.48223		11.31	0.86015	0.44154		11.31	0.2989	1.5287		11.31	0.2989	1.3742
11.32	-1.0149	-0.068386		11.32	-0.039181	-0.60977		11.32	0.52023	2.0149		11.32	0.52023	1.729
11.33	-0.72371	-0.17786		11.33	-0.48703	-0.82367		11.33	-0.78228	0.16208		11.33	-0.78228	0.23414
11.34	-0.45976	0.29918		11.34	-0.18669	-0.49441		11.34	-0.38771	-0.29927		11.34	-0.38771	0.31063
11.35	-0.019203	0.97532		11.35	0.62203	0.55023		11.35	0.75108	0.23521		11.35	0.75108	1.3311
11.36	0.2968	1.3178		11.36	1.0521	0.99776		11.36	1.7096	1.3391		11.36	1.7096	2.2925
11.37	0.066181	1.0025		11.37	1.0544	0.57631		11.37	2.4152	2.3912		11.37	2.4152	3.0759
11.38	-0.13099	0.99379		11.38	0.69886	0.3402		11.38	2.0299	1.9626		11.38	2.0299	2.2781
11.39	0.007156	0.73425		11.39	0.40712	0.36299		11.39	2.0715	1.8811		11.39	2.0715	1.8593
11.4	-0.08881	0.57735		11.4	-0.099652	-0.025692		11.4	1.1882	0.24833		11.4	1.1882	0.59145
11.41	0.055855	0.75943		11.41	-0.013764	0.37799		11.41	1.131	-0.83667		11.41	1.131	0.082058
11.42	0.24761	1.1092		11.42	0.76386	1.1645		11.42	1.8782	0.12763		11.42	1.8782	0.73835
11.43	0.032135	0.66507		11.43	0.41183	0.88783		11.43	1.4527	-0.1363		11.43	1.4527	0.45514
11.44	0.070362	0.57069		11.44	-0.032204	0.54819		11.44	0.76905	-0.69971		11.44	0.76905	-0.67335
11.45	-0.14022	0.57152		11.45	-0.12198	0.72945		11.45	0.79476	-0.47339		11.45	0.79476	-0.7539
11.46	0.32051	0.91369		11.46	0.50076	1.512		11.46	1.0894	0.20721		11.46	1.0894	-0.33215
11.47	0.23363	0.99423		11.47	0.17766	1.5201		11.47	1.268	0.71954		11.47	1.268	0.36933
11.48	0.044559	0.64706		11.48	0.22792	1.2639		11.48	1.1408	0.91184		11.48	1.1408	-0.11729
11.49	-0.24208	0.18614		11.49	-0.76445	0.46431		11.49	0.083458	-0.66584		11.49	0.083458	-1.2846
11.5	-0.25904	-0.035518		11.5	-0.90242	0.3069		11.5	-1.0009	-1.4254		11.5	-1.0009	-2.2994
11.51	-0.058899	0.72525		11.51	-0.10885	1.0673		11.51	-1.0721	-1.0648		11.51	-1.0721	-2.3012
11.52	0.2606	0.87429		11.52	0.43883	1.6989		11.52	-0.13437	-0.094242		11.52	-0.13437	-1.1472
11.53	0.24733	1.1045		11.53	0.83291	1.9124		11.53	0.64708	1.5926		11.53	0.64708	0.42876
11.54	-0.10435	0.54789		11.54	0.23811	1.0724		11.54	0.69323	2.7472		11.54	0.69323	0.48458
11.55	-0.62497	-0.025913		11.55	-1.0538	-0.70398		11.55	-0.86791	1.803		11.55	-0.86791	-0.90318
11.56	-0.17779	0.29417		11.56	-0.56872	-0.52906		11.56	-1.4054	0.66594		11.56	-1.4054	-1.7556
11.57	0.17567	1.0403		11.57	0.18496	0.14219		11.57	-1.5416	-0.15528		11.57	-1.5416	-1.3454
11.58	0.44107	1.3032		11.58	0.8128	0.96819		11.58	-0.91449	0.52433		11.58	-0.91449	-0.41243
11.59	0.87624	1.3787		11.59	1.4401	1.2291		11.59	-0.046982	1.2429		11.59	-0.046982	0.4411
11.6	0.88277	1.1055		11.6	1.2097	0.86039		11.6	-0.090527	1.8453		11.6	-0.090527	0.70813
11.61	0.41362	0.41716		11.61	0.11647	-0.46908		11.61	-1.3951	0.69031		11.61	-1.3951	-0.064674
11.62	0.64556	1.1473		11.62	0.62866	-0.21698		11.62	-1.3486	-0.11763		11.62	-1.3486	-0.45003
11.63	0.83597	1.5103		11.63	0.89521	0.10226		11.63	-0.42648	0.81844		11.63	-0.42648	0.43245
11.64	0.69167	1.3237		11.64	0.53827	-0.13567		11.64	-0.81152	0.56613		11.64	-0.81152	0.45735
11.65	0.83058	1.2926		11.65	0.486	0.1175		11.65	-1.2021	0.28735		11.65	-1.2021	0.47671
11.66	1.153	1.5013		11.66	1.0074	0.51731		11.66	-0.95115	0.020775		11.66	-0.95115	0.46418
11.67	1.0115	1.5985		11.67	0.93435	0.54733		11.67	-0.44493	0.48753		11.67	-0.44493	0.80034
11.68	0.91336	1.5951		11.68	0.94562	0.66328		11.68	-0.36895	0.13149		11.68	-0.36895	0.16873
11.69	0.48183	1.1442		11.69	0.45428	0.12704		11.69	-0.33505	0.37078		11.69	-0.33505	0.080765
11.7	0.12084	1.2608		11.7	0.32396	-0.32562		11.7	-0.80379	0.15454		11.7	-0.80379	-0.004539
11.71	0.030922	1.3336		11.71	0.18485	-0.47785		11.71	-0.67879	0.13102		11.71	-0.67879	-0.18708
11.72	0.093376	1.6377		11.72	0.52582	-0.20272		11.72	-0.17151	0.35408		11.72	-0.17151	-0.32436
11.73	0.066502	1.7537		11.73	0.69653	0.22493		11.73	0.34574	0.7334		11.73	0.34574	-0.18372
11.74	-0.15443	1.6769		11.74	0.70645	0.26543		11.74	0.62415	0.8362		11.74	0.62415	0.036282
11.75	-0.38992	1.8134		11.75	0.58474	-0.003223		11.75	0.60018	1.0524		11.75	0.60018	-0.27242
11.76	-0.6581	1.506		11.76	0.037929	-0.55092		11.76	-0.070774	0.20435		11.76	-0.070774	-0.95838
11.77	-0.83261	1.2252		11.77	-0.22138	-0.76205		11.77	-0.27574	0.095195		11.77	-0.27574	-1.1784
11.78	-0.7545	1.4845		11.78	-0.10252	-0.64895		11.78	-0.37625	-0.12472		11.78	-0.37625	-1.249
11.79	-0.69896	1.567		11.79	0.084702	-0.58766		11.79	0.12616	0.51539		11.79	0.12616	-0.7797
11.8	-0.75161	1.638		11.8	0.23176	-0.3972		11.8	0.50494	0.68284		11.8	0.50494	-0.693
11.81	-0.85412	1.6884		11.81	0.061451	-0.43042		11.81	0.68666	1.0517		11.81	0.68666	-0.18903
11.82	-0.87777	1.459		11.82	-0.31589	-0.91877		11.82	0.16535	0.42256		11.82	0.16535	-0.69817
11.83	-0.61272	1.5816		11.83	-0.11279	-0.83295		11.83	-0.080856	0.031818		11.83	-0.080856	-0.94632
11.84	-0.49824	1.501		11.84	0.036571	-0.72999		11.84	-0.042301	-0.04145		11.84	-0.042301	-0.86431
11.85	-0.32212	1.4485		11.85	0.14502	-0.81741		11.85	-0.23792	-0.56545		11.85	-0.23792	-1.0781
11.86	-0.40779	1.4588		11.86	0.12458	-0.91658		11.86	-0.30142	-0.33891		11.86	-0.30142	-0.83795
11.87	-0.24337	1.4278		11.87	0.3354	-0.88765		11.87	-0.002266	0.11729		11.87	-0.002266	-0.73052
11.88	-0.19648	1.1801		11.88	0.24149	-1.0786		11.88	-0.63853	-0.46523		11.88	-0.63853	-1.078
11.89	0.13244	1.5806		11.89	0.61894	-0.73606		11.89	-0.88753	-0.7693		11.89	-0.88753	-1.1569
11.9	0.33348	1.8351		11.9	1.0431	-0.19414		11.9	-0.47642	-0.66419		11.9	-0.47642	-0.91009
11.91	0.082836	1.473		11.91	0.67686	-0.58112		11.91	-0.86935	-0.90798		11.91	-0.86935	-1.3895
11.92	-0.004764	1.2454		11.92	0.4798	-0.84726		11.92	-0.72495	-0.6567		11.92	-0.72495	-1.4056
11.93	0.31913	1.0741		11.93	0.38084	-1.1292		11.93	-0.76913	-0.8839		11.93	-0.76913	-1.8502
11.94	0.35184	0.88538		11.94	0.40158	-1.0837		11.94	-0.96695	-1.4559		11.94	-0.96695	-2.3168
11.95	0.59338	1.1466		11.95	0.69565	-0.74086		11.95	-0.42356	-0.71825		11.95	-0.42356	-1.7867
11.96	0.66854	1.1484		11.96	0.70412	-0.68523		11.96	-0.27854	-0.4827		11.96	-0.27854	-1.5658
11.97	0.61277	1.0079		11.97	0.51345	-0.85249		11.97	-0.34275	-0.35232		11.97	-0.34275	-1.4072
11.98	0.48895	0.73366		11.98	0.17959	-1.3885		11.98	-0.39449	-0.13255		11.98	-0.39449	-1.4802
11.99	0.61738	0.67964		11.99	0.1017	-1.6226		11.99	-0.3233	-0.37585		11.99	-0.3233	-1.46
12	0.65253	0.58928		12	0.049587	-1.5181		12	-0.25017	-0.36639		12	-0.25017	-1.3886
12.01	0.85123	0.78928		12.01	0.20917	-1.1226		12.01	0.37089	0.15231		12.01	0.37089	-0.54465
12.02	0.66837	0.61978		12.02	0.082573	-1.4183		12.02	0.19016	0.063118		12.02	0.19016	-0.39934
12.03	0.38642	0.2525		12.03	-0.2828	-1.9397		12.03	-0.40278	-0.44797		12.03	-0.40278	-0.75749
12.04	0.27639	-0.023369		12.04	-0.49307	-2.2375		12.04	-0.441	-0.44603		12.04	-0.441	-0.85017
12.05	0.078053	-0.21154		12.05	-0.79383	-2.6091		12.05	-0.8027	-1.0162		12.05	-0.8027	-1.1726
12.06	0.12814	-0.002998		12.06	-0.47965	-2.1802		12.06	-0.59256	-1.1378		12.06	-0.59256	-1.2267
12.07	0.24081	0.26067		12.07	-0.034519	-1.781		12.07	-0.054116	-0.67595		12.07	-0.054116	-0.70128
12.08	0.19165	0.20092		12.08	0.044586	-1.6173		12.08	0.068863	-0.37059		12.08	0.068863	-0.54316
12.09	0.020561	-0.22221		12.09	-0.21395	-1.9844		12.09	-0.080292	-0.60662		12.09	-0.080292	-0.78529
12.1	-0.050953	-0.49524		12.1	-0.40319	-2.0788		12.1	-0.4211	-0.99773		12.1	-0.4211	-1.2744
12.11	-0.05389	-0.50935		12.11	-0.28061	-1.8967		12.11	-0.64018	-1.3113		12.11	-0.64018	-1.6855
12.12	-0.063217	-0.32398		12.12	-0.10939	-1.7914		12.12	-0.58543	-1.4294		12.12	-0.58543	-1.6717
12.13	-0.078716	-0.3402		12.13	-0.21175	-1.8947		12.13	-0.7056	-1.4831		12.13	-0.7056	-1.6437
12.14	-0.055553	-0.34887		12.14	-0.10455	-1.603		12.14	-0.49778	-1.2319		12.14	-0.49778	-1.4152
12.15	-0.091663	-0.48123		12.15	-0.094349	-1.485		12.15	-0.42779	-1.0253		12.15	-0.42779	-1.1072
12.16	-0.074234	-0.52348		12.16	-0.20287	-1.4602		12.16	-0.74057	-1.3219		12.16	-0.74057	-1.3421
12.17	-0.15157	-0.53044		12.17	-0.19313	-1.3711		12.17	-0.70094	-1.3984		12.17	-0.70094	-1.301
12.18	-0.044449	-0.38322		12.18	-0.017281	-1.1938		12.18	-0.55936	-1.4229		12.18	-0.55936	-1.0458
12.19	-0.096855	-0.38951		12.19	0.020268	-1.0713		12.19	-0.47921	-1.3327		12.19	-0.47921	-0.88037
12.2	-0.10513	-0.35632		12.2	0.12656	-1.0878		12.2	-0.29719	-1.0576		12.2	-0.29719	-0.61193
12.21	-0.12976	-0.56928		12.21	0.061523	-1.2583		12.21	-0.39143	-0.98632		12.21	-0.39143	-0.69083
12.22	-0.22976	-0.64728		12.22	-0.051502	-1.3456		12.22	-0.4998	-1.0851		12.22	-0.4998	-0.83856
12.23	-0.3192	-0.69617		12.23	-0.10682	-1.3448		12.23	-0.45167	-1.1128		12.23	-0.45167	-0.93453
12.24	-0.20508	-0.48669		12.24	0.11011	-1.0444		12.24	-0.2934	-1.0444		12.24	-0.2934	-0.7858
12.25	-0.1694	-0.42933		12.25	0.2264	-0.90661		12.25	-0.29865	-0.99873		12.25	-0.29865	-0.85852
12.26	-0.22065	-0.50446		12.26	0.27644	-0.84518		12.26	-0.1408	-0.71789		12.26	-0.1408	-0.64955
12.27	-0.16516	-0.59959		12.27	0.24193	-0.84539		12.27	-0.18586	-0.69036		12.27	-0.18586	-0.64709
12.28	-0.19983	-0.68673		12.28	0.12483	-0.97124		12.28	-0.33259	-0.92515		12.28	-0.33259	-0.76465
12.29	-0.17859	-0.62735		12.29	0.17799	-0.92349		12.29	-0.25033	-0.59964		12.29	-0.25033	-0.55245
12.3	-0.15329	-0.73067		12.3	0.14249	-0.95899		12.3	-0.34538	-0.77248		12.3	-0.34538	-0.5996
12.31	-0.19438	-0.68209		12.31	0.12673	-0.97274		12.31	-0.34375	-0.87702		12.31	-0.34375	-0.657
12.32	-0.20019	-0.74325		12.32	0.004855	-1.0371		12.32	-0.37888	-0.80841		12.32	-0.37888	-0.6175
12.33	-0.09822	-0.69789		12.33	0.12368	-0.87314		12.33	-0.30728	-0.79745		12.33	-0.30728	-0.60161
12.34	-0.040807	-0.7314		12.34	0.069422	-0.85445		12.34	-0.34873	-0.78221		12.34	-0.34873	-0.59039
12.35	-0.021855	-0.73963		12.35	0.065475	-0.79286		12.35	-0.32777	-0.7772		12.35	-0.32777	-0.55788
12.36	-0.000852	-0.79163		12.36	0.11952	-0.76583		12.36	-0.2388	-0.73074		12.36	-0.2388	-0.55147
12.37	0.009726	-0.79483		12.37	0.037133	-0.84727		12.37	-0.26733	-0.80744		12.37	-0.26733	-0.62725
12.38	-0.021746	-0.87481		12.38	-0.12776	-0.9678		12.38	-0.43889	-0.88342		12.38	-0.43889	-0.83196
12.39	0.023643	-0.8803		12.39	-0.049103	-0.92732		12.39	-0.3619	-0.92095		12.39	-0.3619	-0.85628
12.4	0.085247	-0.83983		12.4	-0.048863	-0.83893		12.4	-0.18864	-0.71135		12.4	-0.18864	-0.80817
12.41	0.059208	-0.89694		12.41	-0.15097	-0.97059		12.41	-0.20728	-0.74937		12.41	-0.20728	-0.85329
12.42	0.10651	-0.903		12.42	-0.051915	-0.84212		12.42	-0.066071	-0.50603		12.42	-0.066071	-0.68973
12.43	0.12831	-0.78154		12.43	0.05417	-0.72105		12.43	0.039928	-0.41508		12.43	0.039928	-0.5209
12.44	0.066242	-0.81828		12.44	-0.07902	-0.81953		12.44	-0.10237	-0.55792		12.44	-0.10237	-0.66297
12.45	0.053421	-0.87363		12.45	-0.099397	-0.84451		12.45	-0.0189	-0.45076		12.45	-0.0189	-0.5421
12.46	0.11363	-0.8053		12.46	-0.11779	-0.84765		12.46	-0.070725	-0.62829		12.46	-0.070725	-0.67045
12.47	0.078972	-0.80824		12.47	-0.18651	-0.95748		12.47	-0.1487	-0.67518		12.47	-0.1487	-0.65539
12.48	0.08755	-0.71217		12.48	-0.07506	-0.87132		12.48	-0.058588	-0.53075		12.48	-0.058588	-0.5645
12.49	0.061819	-0.7165		12.49	-0.001564	-0.80229		12.49	0.11182	-0.42195		12.49	0.11182	-0.3942
12.5	0.018461	-0.74181		12.5	-0.095284	-0.81075		12.5	0.000517	-0.45307		12.5	0.000517	-0.42963
12.51	0.001511	-0.83098		12.51	-0.18225	-0.83282		12.51	-0.14534	-0.55573		12.51	-0.14534	-0.46359
12.52	0.042574	-0.7131		12.52	-0.11411	-0.76349		12.52	-0.22174	-0.65236		12.52	-0.22174	-0.543
12.53	0.12914	-0.58765		12.53	0.039585	-0.63034		12.53	-0.11625	-0.63607		12.53	-0.11625	-0.45042
12.54	0.11857	-0.65561		12.54	0.091238	-0.58517		12.54	0.13839	-0.29304		12.54	0.13839	-0.17485
12.55	0.065159	-0.85674		12.55	-0.047023	-0.70145		12.55	0.024816	-0.33728		12.55	0.024816	-0.23227
12.56	0.019337	-0.90376		12.56	-0.17743	-0.81113		12.56	-0.23949	-0.61952		12.56	-0.23949	-0.46867
12.57	0.079747	-0.79451		12.57	-0.11794	-0.6771		12.57	-0.36057	-0.74662		12.57	-0.36057	-0.53169
12.58	0.092472	-0.72496		12.58	-0.023239	-0.58802		12.58	-0.2825	-0.67731		12.58	-0.2825	-0.42314
12.59	0.13325	-0.64688		12.59	0.10258	-0.4517		12.59	-0.17757	-0.58997		12.59	-0.17757	-0.33533
12.6	0.12302	-0.70493		12.6	0.08296	-0.39014		12.6	-0.086902	-0.3993		12.6	-0.086902	-0.19344
12.61	0.029505	-0.75819		12.61	-0.052746	-0.52558		12.61	-0.19521	-0.38916		12.61	-0.19521	-0.24376
12.62	0.016603	-0.67911		12.62	-0.091272	-0.52806		12.62	-0.30816	-0.55625		12.62	-0.30816	-0.43212
12.63	0.019307	-0.64471		12.63	-0.06513	-0.44677		12.63	-0.31548	-0.59156		12.63	-0.31548	-0.51415
12.64	0.075556	-0.53293		12.64	0.12778	-0.28051		12.64	-0.19507	-0.5327		12.64	-0.19507	-0.41911
12.65	0.007092	-0.49753		12.65	0.10689	-0.31604		12.65	-0.069453	-0.30495		12.65	-0.069453	-0.30332
12.66	-0.050739	-0.61945		12.66	-0.023722	-0.43053		12.66	-0.19953	-0.30003		12.66	-0.19953	-0.35672
12.67	-0.083397	-0.71325		12.67	-0.19809	-0.6342		12.67	-0.37767	-0.44766		12.67	-0.37767	-0.55632
12.68	-0.054432	-0.68832		12.68	-0.23117	-0.67033		12.68	-0.43169	-0.62907		12.68	-0.43169	-0.65249
12.69	0.024161	-0.50081		12.69	0.030634	-0.41396		12.69	-0.25854	-0.53167		12.69	-0.25854	-0.57642
12.7	0.057697	-0.41355		12.7	0.19281	-0.28208		12.7	-0.055486	-0.34314		12.7	-0.055486	-0.37369
12.71	0.011173	-0.47747		12.71	0.15756	-0.35827		12.71	0.13112	-0.047497		12.71	0.13112	-0.12617
12.72	-0.14406	-0.68325		12.72	-0.063054	-0.57409		12.72	0.010021	0.021019		12.72	0.010021	-0.21379
12.73	-0.16844	-0.65062		12.73	-0.10645	-0.63454		12.73	-0.19129	-0.16949		12.73	-0.19129	-0.39565
12.74	-0.084517	-0.55133		12.74	-0.058339	-0.56281		12.74	-0.28762	-0.41705		12.74	-0.28762	-0.60084
12.75	-0.012873	-0.41501		12.75	0.10114	-0.40616		12.75	-0.21264	-0.48423		12.75	-0.21264	-0.54755
12.76	0.008339	-0.36373		12.76	0.25973	-0.23417		12.76	0.10564	-0.079805		12.76	0.10564	-0.15788
12.77	-0.093292	-0.44372		12.77	0.18866	-0.3331		12.77	0.23659	0.15702		12.77	0.23659	0.046515
12.78	-0.22353	-0.60118		12.78	-0.024761	-0.55109		12.78	0.034875	0.073148		12.78	0.034875	-0.17664
12.79	-0.20216	-0.6019		12.79	-0.048092	-0.62141		12.79	-0.1165	-0.13496		12.79	-0.1165	-0.31341
12.8	-0.090834	-0.48955		12.8	0.015928	-0.51958		12.8	-0.088113	-0.30157		12.8	-0.088113	-0.42261
12.81	-0.039587	-0.42169		12.81	0.10057	-0.42902		12.81	0.003309	-0.31844		12.81	0.003309	-0.27471
12.82	-0.002372	-0.43855		12.82	0.15374	-0.34032		12.82	0.15341	-0.12437		12.82	0.15341	-0.095987
12.83	-0.075391	-0.55588		12.83	-0.001957	-0.46418		12.83	0.084646	-0.093233		12.83	0.084646	-0.13844
12.84	-0.11238	-0.55939		12.84	-0.1019	-0.60918		12.84	-0.024672	-0.18555		12.84	-0.024672	-0.28525
12.85	-0.094996	-0.59983		12.85	-0.12242	-0.63076		12.85	-0.14511	-0.31347		12.85	-0.14511	-0.39455
12.86	0.001087	-0.43377		12.86	0.16215	-0.38018		12.86	-0.023996	-0.37313		12.86	-0.023996	-0.36022
12.87	0.046411	-0.37834		12.87	0.25915	-0.27986		12.87	0.10916	-0.26611		12.87	0.10916	-0.28788
12.88	-0.004372	-0.43842		12.88	0.22055	-0.33176		12.88	0.053026	-0.12306		12.88	0.053026	-0.26997
12.89	-0.019869	-0.44		12.89	0.16593	-0.35425		12.89	-0.055288	-0.15122		12.89	-0.055288	-0.3647
12.9	-0.026054	-0.48297		12.9	0.009226	-0.51682		12.9	-0.129	-0.31537		12.9	-0.129	-0.50287
12.91	-0.001074	-0.49602		12.91	-0.062784	-0.52809		12.91	-0.2874	-0.4444		12.91	-0.2874	-0.63174
12.92	0.089443	-0.34565		12.92	0.21165	-0.25603		12.92	-0.10019	-0.24069		12.92	-0.10019	-0.4326
12.93	0.070127	-0.37331		12.93	0.19268	-0.31402		12.93	-0.072025	-0.16729		12.93	-0.072025	-0.32661
12.94	-0.013779	-0.48486		12.94	0.050033	-0.46872		12.94	-0.22191	-0.16834		12.94	-0.22191	-0.36457
12.95	0.049257	-0.44447		12.95	0.062534	-0.42183		12.95	-0.3032	-0.21836		12.95	-0.3032	-0.39317
12.96	0.090885	-0.39942		12.96	0.040983	-0.42885		12.96	-0.3781	-0.4277		12.96	-0.3781	-0.56372
12.97	0.090762	-0.39751		12.97	0.034977	-0.41421		12.97	-0.40783	-0.41864		12.97	-0.40783	-0.57405
12.98	0.16977	-0.35353		12.98	0.1868	-0.24543		12.98	-0.26177	-0.20081		12.98	-0.26177	-0.37386
12.99	0.12181	-0.38088		12.99	0.21775	-0.23651		12.99	-0.1022	-0.065764		12.99	-0.1022	-0.19232
13	0.065458	-0.50282		13	0.05839	-0.40402		13	-0.26502	-0.29635		13	-0.26502	-0.39301
13.01	0.034169	-0.60001		13.01	-0.024608	-0.4991		13.01	-0.4329	-0.37194		13.01	-0.4329	-0.49099
13.02	0.084708	-0.51127		13.02	0.089941	-0.39991		13.02	-0.39129	-0.39652		13.02	-0.39129	-0.45278
13.03	0.086489	-0.45567		13.03	0.11774	-0.3567		13.03	-0.39774	-0.47921		13.03	-0.39774	-0.5054
13.04	0.086876	-0.45521		13.04	0.10667	-0.3456		13.04	-0.3204	-0.35292		13.04	-0.3204	-0.40902
13.05	0.098671	-0.46207		13.05	0.13594	-0.31808		13.05	-0.23999	-0.25296		13.05	-0.23999	-0.28015
13.06	0.060745	-0.47199		13.06	0.056385	-0.37878		13.06	-0.29248	-0.29127		13.06	-0.29248	-0.31133
13.07	0.045788	-0.50167		13.07	0.004805	-0.41207		13.07	-0.3584	-0.28702		13.07	-0.3584	-0.35619
13.08	0.13855	-0.36702		13.08	0.14442	-0.30424		13.08	-0.25018	-0.29892		13.08	-0.25018	-0.2425
13.09	0.087877	-0.32653		13.09	0.10867	-0.35668		13.09	-0.27924	-0.494		13.09	-0.27924	-0.34703
13.1	0.011734	-0.40227		13.1	0.069481	-0.38649		13.1	-0.21964	-0.30706		13.1	-0.21964	-0.22904
13.11	0.041801	-0.46464		13.11	0.075891	-0.38611		13.11	-0.16398	-0.10902		13.11	-0.16398	-0.17297
13.12	0.059692	-0.45045		13.12	-0.025152	-0.46601		13.12	-0.21902	-0.29803		13.12	-0.21902	-0.27745
13.13	0.070227	-0.45272		13.13	-0.079565	-0.52398		13.13	-0.34825	-0.50116		13.13	-0.34825	-0.4885
13.14	0.078884	-0.34481		13.14	0.099111	-0.36109		13.14	-0.14953	-0.33623		13.14	-0.14953	-0.28056
13.15	0.1041	-0.29003		13.15	0.22732	-0.28081		13.15	0.10475	-0.16876		13.15	0.10475	-0.15764
13.16	0.045649	-0.40706		13.16	0.10188	-0.45879		13.16	0.12519	-0.028408		13.16	0.12519	-0.17079
13.17	0.018547	-0.54452		13.17	-0.026532	-0.60479		13.17	-0.008796	0.01553		13.17	-0.008796	-0.31735
13.18	-0.044822	-0.63718		13.18	-0.21544	-0.7767		13.18	-0.054925	-0.21824		13.18	-0.054925	-0.44197
13.19	-0.012493	-0.62404		13.19	-0.19466	-0.78927		13.19	-0.13302	-0.35417		13.19	-0.13302	-0.59761
13.2	0.0436	-0.47516		13.2	0.06971	-0.49236		13.2	0.085129	-0.16024		13.2	0.085129	-0.43755
13.21	0.029156	-0.44175		13.21	0.099482	-0.43448		13.21	0.19784	-0.11192		13.21	0.19784	-0.35189
13.22	-0.085284	-0.5923		13.22	-0.068835	-0.61309		13.22	0.054005	-0.11207		13.22	0.054005	-0.48521
13.23	-0.089882	-0.59319		13.23	0.005043	-0.59021		13.23	0.096401	-0.035786		13.23	0.096401	-0.3536
13.24	-0.038742	-0.52328		13.24	0.019508	-0.52515		13.24	0.061462	-0.2262		13.24	0.061462	-0.44266
13.25	-0.023953	-0.46466		13.25	-0.022412	-0.55503		13.25	0.029896	-0.34135		13.25	0.029896	-0.50142
13.26	-0.080521	-0.52853		13.26	-0.047116	-0.5543		13.26	0.067684	-0.25896		13.26	0.067684	-0.4855
13.27	-0.079227	-0.47488		13.27	0.072354	-0.44673		13.27	0.14875	-0.18528		13.27	0.14875	-0.31157
13.28	-0.088097	-0.5051		13.28	-0.004791	-0.50219		13.28	0.14591	-0.12779		13.28	0.14591	-0.32242
13.29	-0.10022	-0.55507		13.29	-0.030391	-0.54245		13.29	0.11407	-0.16862		13.29	0.11407	-0.35709
13.3	-0.061447	-0.49735		13.3	-0.009472	-0.52561		13.3	0.092884	-0.29031		13.3	0.092884	-0.4006
13.31	-0.066018	-0.58466		13.31	-0.11331	-0.66044		13.31	-0.056827	-0.38625		13.31	-0.056827	-0.52361
13.32	-0.053154	-0.60697		13.32	-0.027965	-0.56787		13.32	0.068154	-0.27871		13.32	0.068154	-0.31422
13.33	-0.029274	-0.55232		13.33	0.10004	-0.46972		13.33	0.28795	-0.10772		13.33	0.28795	-0.064632
13.34	-0.060516	-0.64405		13.34	-0.079693	-0.63634		13.34	0.13839	-0.18983		13.34	0.13839	-0.15718
13.35	-0.03878	-0.70163		13.35	-0.068741	-0.6711		13.35	-0.12594	-0.35937		13.35	-0.12594	-0.36966
13.36	0.013558	-0.62081		13.36	0.070049	-0.53601		13.36	-0.073448	-0.39822		13.36	-0.073448	-0.34964
13.37	0.031102	-0.60485		13.37	0.038609	-0.59511		13.37	-0.11751	-0.52492		13.37	-0.11751	-0.36721
13.38	0.00481	-0.61785		13.38	0.084633	-0.61044		13.38	-0.12257	-0.51322		13.38	-0.12257	-0.35168
13.39	-0.009861	-0.64405		13.39	0.17819	-0.54861		13.39	-0.085186	-0.34825		13.39	-0.085186	-0.32939
13.4	-0.000477	-0.69327		13.4	0.12048	-0.61574		13.4	-0.31543	-0.58786		13.4	-0.31543	-0.52742
13.41	0.030369	-0.66132		13.41	0.12956	-0.56192		13.41	-0.37656	-0.61913		13.41	-0.37656	-0.56039
13.42	0.036988	-0.5962		13.42	0.21166	-0.49665		13.42	-0.39945	-0.67266		13.42	-0.39945	-0.63893
13.43	0.051083	-0.61891		13.43	0.22504	-0.48945		13.43	-0.32051	-0.69215		13.43	-0.32051	-0.64034
13.44	0.059787	-0.6231		13.44	0.23042	-0.53777		13.44	-0.23545	-0.41899		13.44	-0.23545	-0.50714
13.45	0.054242	-0.70422		13.45	0.29762	-0.51243		13.45	-0.20389	-0.27401		13.45	-0.20389	-0.48341
13.46	0.035668	-0.74454		13.46	0.20887	-0.61751		13.46	-0.3412	-0.43418		13.46	-0.3412	-0.58217
13.47	-0.01514	-0.83421		13.47	0.030747	-0.78684		13.47	-0.55207	-0.6375		13.47	-0.55207	-0.8447
13.48	0.016933	-0.84783		13.48	0.040352	-0.72764		13.48	-0.61436	-0.67249		13.48	-0.61436	-1.038
13.49	0.10754	-0.68054		13.49	0.24825	-0.51342		13.49	-0.38191	-0.48498		13.49	-0.38191	-0.90481
13.5	0.1128	-0.63025		13.5	0.23549	-0.50952		13.5	-0.29792	-0.27019		13.5	-0.29792	-0.81632
13.51	0.13671	-0.59338		13.51	0.36485	-0.39756		13.51	-0.29015	-0.30631		13.51	-0.29015	-0.78366
13.52	0.090775	-0.75906		13.52	0.20345	-0.49594		13.52	-0.38115	-0.3871		13.52	-0.38115	-0.81306
13.53	-0.013554	-0.92832		13.53	0.035808	-0.68008		13.53	-0.33598	-0.36177		13.53	-0.33598	-0.79795
13.54	0.003102	-0.92252		13.54	0.042546	-0.64047		13.54	-0.21035	-0.33757		13.54	-0.21035	-0.70786
13.55	0.060288	-0.84539		13.55	0.12094	-0.55513		13.55	-0.21325	-0.43993		13.55	-0.21325	-0.69282
13.56	0.008552	-0.89763		13.56	-0.030693	-0.68873		13.56	-0.19064	-0.34703		13.56	-0.19064	-0.58149
13.57	-0.009858	-0.90028		13.57	-0.042443	-0.66839		13.57	-0.10672	-0.19461		13.57	-0.10672	-0.42408
13.58	-0.023204	-0.82779		13.58	0.06939	-0.57798		13.58	-0.072147	-0.1288		13.58	-0.072147	-0.32041
13.59	0.047878	-0.71191		13.59	0.078861	-0.5515		13.59	-0.20075	-0.39428		13.59	-0.20075	-0.44438
13.6	0.027554	-0.76477		13.6	0.016377	-0.57683		13.6	-0.20033	-0.3329		13.6	-0.20033	-0.41429
13.61	0.036598	-0.72684		13.61	0.13203	-0.47391		13.61	-0.056881	-0.17135		13.61	-0.056881	-0.2828
13.62	0.051461	-0.75166		13.62	-0.044422	-0.67941		13.62	-0.19461	-0.29147		13.62	-0.19461	-0.39081
13.63	0.074218	-0.76176		13.63	-0.066197	-0.66238		13.63	-0.24725	-0.33864		13.63	-0.24725	-0.47113
13.64	0.12943	-0.66004		13.64	0.040482	-0.51355		13.64	-0.23167	-0.38674		13.64	-0.23167	-0.49384
13.65	0.11359	-0.67812		13.65	-0.049588	-0.57331		13.65	-0.21317	-0.33571		13.65	-0.21317	-0.40813
13.66	0.07481	-0.77784		13.66	-0.043995	-0.6533		13.66	-0.11545	-0.19747		13.66	-0.11545	-0.25714
13.67	0.11627	-0.69306		13.67	0.086372	-0.55256		13.67	-0.039947	-0.24604		13.67	-0.039947	-0.27644
13.68	0.11641	-0.69929		13.68	0.068436	-0.61523		13.68	-0.011749	-0.29463		13.68	-0.011749	-0.24649
13.69	0.081009	-0.83486		13.69	-0.16157	-0.79707		13.69	-0.010917	-0.27623		13.69	-0.010917	-0.15364
13.7	0.062198	-0.76303		13.7	-0.10555	-0.68675		13.7	-0.001064	-0.22079		13.7	-0.001064	-0.19518
13.71	0.098526	-0.67252		13.71	-0.056958	-0.66306		13.71	-0.006627	-0.31248		13.71	-0.006627	-0.26046
13.72	0.023994	-0.78718		13.72	-0.25127	-0.81157		13.72	-0.048474	-0.31848		13.72	-0.048474	-0.33228
13.73	0.034504	-0.72468		13.73	-0.049884	-0.61454		13.73	0.060558	-0.14533		13.73	0.060558	-0.24607
13.74	0.00499	-0.59319		13.74	0.057171	-0.54066		13.74	0.18083	-0.18723		13.74	0.18083	-0.20536
13.75	-0.11992	-0.81762		13.75	-0.2369	-0.7634		13.75	0.05566	-0.14578		13.75	0.05566	-0.28465
13.76	-0.096875	-0.76939		13.76	-0.0681	-0.57338		13.76	0.087708	0.022888		13.76	0.087708	-0.21898
13.77	-0.010597	-0.58997		13.77	0.082669	-0.42026		13.77	0.25619	-0.052982		13.77	0.25619	-0.13716
13.78	-0.094876	-0.78668		13.78	-0.22906	-0.72339		13.78	0.11844	-0.10966		13.78	0.11844	-0.282
13.79	-0.14218	-0.82315		13.79	-0.10882	-0.5853		13.79	0.20325	0.042801		13.79	0.20325	-0.24305
13.8	-0.16884	-0.80128		13.8	-0.013576	-0.48624		13.8	0.3899	-0.0177		13.8	0.3899	-0.17541
13.81	-0.2736	-0.92061		13.81	-0.37727	-0.91669		13.81	0.041298	-0.30274		13.81	0.041298	-0.57259
13.82	-0.24592	-0.93372		13.82	-0.30447	-0.81319		13.82	-0.02174	-0.24022		13.82	-0.02174	-0.61421
13.83	-0.052925	-0.60405		13.83	0.059585	-0.45034		13.83	0.38551	-0.14554		13.83	0.38551	-0.26004
13.84	-0.11723	-0.63574		13.84	-0.12712	-0.62285		13.84	0.45906	-0.051262		13.84	0.45906	-0.16193
13.85	-0.15001	-0.63662		13.85	-0.061928	-0.5929		13.85	0.32062	-0.018085		13.85	0.32062	-0.30384
13.86	-0.15352	-0.67013		13.86	-0.10202	-0.59621		13.86	0.14178	-0.32661		13.86	0.14178	-0.54811
13.87	-0.21878	-0.81475		13.87	-0.40714	-0.87581		13.87	-0.26135	-0.56835		13.87	-0.26135	-0.82041
13.88	-0.15921	-0.58245		13.88	-0.20788	-0.70463		13.88	-0.41226	-0.65234		13.88	-0.41226	-0.94522
13.89	-0.059357	-0.34452		13.89	0.12699	-0.32709		13.89	-0.13424	-0.66714		13.89	-0.13424	-0.72979
13.9	-0.11354	-0.34931		13.9	0.023441	-0.4819		13.9	-0.27149	-0.76725		13.9	-0.27149	-0.79173
13.91	-0.10213	-0.37852		13.91	0.0653	-0.4625		13.91	-0.2662	-0.49904		13.91	-0.2662	-0.79333
13.92	-0.090279	-0.27123		13.92	0.24915	-0.24525		13.92	-0.12134	-0.4564		13.92	-0.12134	-0.54409
13.93	-0.15856	-0.53897		13.93	-0.12764	-0.57513		13.93	-0.297	-0.64626		13.93	-0.297	-0.71449
13.94	-0.095257	-0.50766		13.94	-0.064675	-0.57573		13.94	-0.44522	-0.66284		13.94	-0.44522	-0.81736
13.95	-0.014373	-0.24773		13.95	0.21653	-0.25039		13.95	-0.15163	-0.55065		13.95	-0.15163	-0.54916
13.96	0.015484	-0.35387		13.96	0.005417	-0.48796		13.96	-0.30987	-0.51786		13.96	-0.30987	-0.54467
13.97	0.022095	-0.29377		13.97	0.064079	-0.39308		13.97	-0.31515	-0.28118		13.97	-0.31515	-0.51923
13.98	0.10757	-0.1772		13.98	0.23459	-0.10266		13.98	-0.26337	-0.29027		13.98	-0.26337	-0.38303
13.99	0.072556	-0.16187		13.99	0.16444	-0.14139		13.99	-0.36706	-0.33019		13.99	-0.36706	-0.36451
14	0.067959	-0.17595		14	0.062267	-0.19154		14	-0.38024	-0.29597		14	-0.38024	-0.38181
14.01	0.065883	-0.26305		14.01	0.048649	-0.21113		14.01	-0.31009	-0.3333		14.01	-0.31009	-0.42783
14.02	0.12592	-0.28366		14.02	0.064835	-0.25168		14.02	-0.40554	-0.45909		14.02	-0.40554	-0.55117
14.03	0.14236	-0.25306		14.03	-0.070636	-0.38181		14.03	-0.59966	-0.56623		14.03	-0.59966	-0.76239
14.04	0.10019	-0.1632		14.04	0.060333	-0.23032		14.04	-0.54324	-0.33348		14.04	-0.54324	-0.66997
14.05	0.22215	-0.061931		14.05	0.22929	-0.094631		14.05	-0.41332	-0.41494		14.05	-0.41332	-0.62097
14.06	0.23342	-0.096482		14.06	0.16169	-0.21848		14.06	-0.28121	-0.23215		14.06	-0.28121	-0.57595
14.07	0.24221	-0.12952		14.07	0.2822	-0.081921		14.07	0.002629	0.068093		14.07	0.002629	-0.24255
14.08	0.16817	-0.2845		14.08	0.12547	-0.28774		14.08	0.001663	0.12356		14.08	0.001663	-0.028088
14.09	0.11369	-0.40371		14.09	-0.12537	-0.50782		14.09	-0.295	-0.090217		14.09	-0.295	-0.27544
14.1	0.11988	-0.24992		14.1	0.015701	-0.43927		14.1	-0.20264	0.085098		14.1	-0.20264	-0.18328
14.11	0.18798	-0.22707		14.11	0.057869	-0.43425		14.11	-0.095215	0.18935		14.11	-0.095215	-0.000672
14.12	0.24404	-0.24555		14.12	0.031326	-0.50877		14.12	-0.23926	0.16078		14.12	-0.23926	-0.012947
14.13	0.16282	-0.34691		14.13	-0.060028	-0.52379		14.13	-0.30851	0.1035		14.13	-0.30851	0.008377
14.14	0.1685	-0.23933		14.14	0.012596	-0.35906		14.14	-0.22397	0.007855		14.14	-0.22397	0.023308
14.15	0.19732	-0.22369		14.15	-0.038212	-0.38221		14.15	-0.349	-0.07795		14.15	-0.349	-0.10171
14.16	0.064987	-0.3113		14.16	-0.0528	-0.3754		14.16	-0.1296	0.32094		14.16	-0.1296	0.16191
14.17	0.014133	-0.3697		14.17	-0.054672	-0.33226		14.17	0.14653	0.45011		14.17	0.14653	0.45441
14.18	-0.077015	-0.41681		14.18	-0.23063	-0.47823		14.18	0.13065	0.33136		14.18	0.13065	0.50898
14.19	-0.02972	-0.33462		14.19	-0.072464	-0.33465		14.19	0.087906	0.30384		14.19	0.087906	0.33485
14.2	-0.084079	-0.40107		14.2	-0.17826	-0.37259		14.2	0.1325	0.34262		14.2	0.1325	0.35275
14.21	-0.10779	-0.43534		14.21	-0.24034	-0.4022		14.21	0.038761	0.34555		14.21	0.038761	0.17276
14.22	-0.09259	-0.37811		14.22	0.00946	-0.087517		14.22	0.42858	0.35247		14.22	0.42858	0.40596
14.23	-0.21236	-0.53241		14.23	-0.16037	-0.15013		14.23	0.29417	0.14582		14.23	0.29417	0.16781
14.24	-0.31981	-0.66679		14.24	-0.31404	-0.38431		14.24	0.2083	0.15166		14.24	0.2083	0.027458
14.25	-0.24901	-0.63915		14.25	-0.23716	-0.29241		14.25	0.17334	-0.040222		14.25	0.17334	-0.11024
14.26	-0.26892	-0.57854		14.26	-0.1758	-0.29652		14.26	0.18023	-0.18471		14.26	0.18023	-0.18661
14.27	-0.24125	-0.47229		14.27	-0.13916	-0.20836		14.27	0.17244	-0.24597		14.27	0.17244	-0.40001
14.28	-0.25396	-0.45754		14.28	-0.098946	-0.091202		14.28	0.2164	-0.11753		14.28	0.2164	-0.44307
14.29	-0.32481	-0.43545		14.29	-0.13999	-0.040352		14.29	0.14662	-0.17714		14.29	0.14662	-0.52298
14.3	-0.24981	-0.33766		14.3	-0.21657	-0.13667		14.3	-0.067055	-0.53592		14.3	-0.067055	-0.90909
14.31	-0.21363	-0.33685		14.31	-0.057388	-0.038349		14.31	-0.044788	-0.36456		14.31	-0.044788	-0.93896
14.32	-0.23394	-0.15134		14.32	0.064083	0.050483		14.32	0.089909	-0.24039		14.32	0.089909	-0.80422
14.33	-0.12452	-0.07415		14.33	0.038094	-0.070366		14.33	-0.12754	-0.43518		14.33	-0.12754	-1.0977
14.34	-0.18213	-0.14925		14.34	-0.044861	-0.19414		14.34	-0.20931	-0.45643		14.34	-0.20931	-1.1051
14.35	-0.1337	0.043385		14.35	0.13371	-0.10999		14.35	-0.1816	-0.32297		14.35	-0.1816	-0.97472
14.36	-0.017517	0.21285		14.36	0.14722	-0.10131		14.36	-0.33482	-0.33952		14.36	-0.33482	-0.96023
14.37	0.009121	0.19538		14.37	0.22824	-0.029556		14.37	0.018856	0.10966		14.37	0.018856	-0.46406
14.38	0.038719	0.22512		14.38	0.3448	0.043911		14.38	0.12449	0.1547		14.38	0.12449	-0.257
14.39	0.14757	0.26385		14.39	0.28359	-0.064617		14.39	-0.14308	0.015552		14.39	-0.14308	-0.31376
14.4	0.060055	0.1697		14.4	0.11037	-0.2765		14.4	-0.25052	-0.044506		14.4	-0.25052	-0.33733
14.41	-0.058071	0.089447		14.41	0.002338	-0.46178		14.41	-0.46695	-0.13069		14.41	-0.46695	-0.32037
14.42	0.11861	0.26843		14.42	0.23203	-0.23151		14.42	-0.45619	-0.20562		14.42	-0.45619	-0.24879
14.43	0.18446	0.34073		14.43	0.39187	-0.16489		14.43	-0.29418	-0.14899		14.43	-0.29418	-0.096497
14.44	0.17043	0.41685		14.44	0.61747	0.12638		14.44	-0.09502	0.11116		14.44	-0.09502	0.2884
14.45	0.18283	0.43552		14.45	0.58321	0.1358		14.45	-0.004852	0.22374		14.45	-0.004852	0.36618
14.46	0.16562	0.3235		14.46	0.3257	-0.066777		14.46	-0.16965	0.24173		14.46	-0.16965	0.27398
14.47	0.11613	0.22076		14.47	0.41726	-0.031422		14.47	0.002822	0.34244		14.47	0.002822	0.56379
14.48	0.091565	0.19938		14.48	0.35121	-0.14545		14.48	-0.082565	0.12334		14.48	-0.082565	0.42697
14.49	0.080868	-0.00745		14.49	0.16967	-0.34517		14.49	-0.27905	0.023331		14.49	-0.27905	0.21869
14.5	0.04816	-0.019043		14.5	0.068206	-0.38937		14.5	-0.34935	-0.022373		14.5	-0.34935	0.08395
14.51	0.10519	0.073749		14.51	0.20822	-0.17041		14.51	-0.35625	-0.14909		14.51	-0.35625	0.037743
14.52	0.20453	0.30973		14.52	0.43468	0.041301		14.52	-0.19114	0.076599		14.52	-0.19114	0.088391
14.53	0.19032	0.26782		14.53	0.49441	0.18631		14.53	-0.20116	0.16604		14.53	-0.20116	0.11231
14.54	0.28176	0.32255		14.54	0.60421	0.26586		14.54	-0.17464	0.28184		14.54	-0.17464	0.10789
14.55	0.29838	0.20655		14.55	0.50793	0.15239		14.55	-0.13727	0.1959		14.55	-0.13727	0.002567
14.56	0.23412	0.068115		14.56	0.35465	0.045658		14.56	-0.15559	0.17018		14.56	-0.15559	-0.0891
14.57	0.22964	-0.093318		14.57	0.21843	-0.088348		14.57	-0.28754	0.18135		14.57	-0.28754	-0.19245
14.58	0.23397	-0.17829		14.58	0.10784	-0.20082		14.58	-0.35919	0.17788		14.58	-0.35919	-0.3805
14.59	0.21088	-0.18435		14.59	0.14602	-0.15567		14.59	-0.18658	0.33301		14.59	-0.18658	-0.31574
14.6	0.32527	-0.026291		14.6	0.36009	0.086368		14.6	0.027459	0.43032		14.6	0.027459	-0.094787
14.61	0.32812	-0.022553		14.61	0.364	0.068096		14.61	-0.002571	0.13405		14.61	-0.002571	-0.2288
14.62	0.23562	-0.16763		14.62	0.26334	-0.037308		14.62	0.054042	0.28457		14.62	0.054042	-0.21015
14.63	0.25757	-0.17657		14.63	0.36329	-0.015145		14.63	0.24277	0.45927		14.63	0.24277	0.003482
14.64	0.24675	-0.22036		14.64	0.34583	-0.052761		14.64	0.3044	0.36769		14.64	0.3044	-0.024914
14.65	0.099589	-0.45983		14.65	0.14753	-0.2738		14.65	0.3141	0.45354		14.65	0.3141	0.047966
14.66	-0.008554	-0.56087		14.66	-0.007122	-0.39766		14.66	0.091896	0.23696		14.66	0.091896	-0.13783
14.67	0.12096	-0.47798		14.67	0.14863	-0.28674		14.67	-0.19227	-0.14673		14.67	-0.19227	-0.50124
14.68	0.13414	-0.38835		14.68	0.28259	-0.20849		14.68	-0.10865	-0.13064		14.68	-0.10865	-0.45767
14.69	0.11573	-0.30165		14.69	0.35885	-0.15468		14.69	0.006691	-0.1192		14.69	0.006691	-0.41109
14.7	0.14273	-0.28841		14.7	0.43418	-0.057513		14.7	0.027189	-0.22841		14.7	0.027189	-0.37432
14.71	0.10381	-0.4727		14.71	0.32134	-0.20077		14.71	-0.045818	-0.39777		14.71	-0.045818	-0.39395
14.72	-0.082239	-0.65199		14.72	0.12107	-0.41173		14.72	0.015504	-0.2287		14.72	0.015504	-0.34579
14.73	-0.13991	-0.67523		14.73	0.14293	-0.4505		14.73	0.091151	-0.18847		14.73	0.091151	-0.32425
14.74	-0.10103	-0.6624		14.74	0.13412	-0.52935		14.74	-0.038147	-0.43673		14.74	-0.038147	-0.47249
14.75	-0.14492	-0.75091		14.75	0.024189	-0.63368		14.75	-0.26025	-0.49487		14.75	-0.26025	-0.57567
14.76	-0.16542	-0.70265		14.76	0.13387	-0.58582		14.76	-0.21146	-0.46821		14.76	-0.21146	-0.62813
14.77	-0.14535	-0.69936		14.77	0.31423	-0.45405		14.77	-0.08769	-0.50568		14.77	-0.08769	-0.52317
14.78	-0.1528	-0.77192		14.78	0.1544	-0.6885		14.78	-0.37418	-0.70441		14.78	-0.37418	-0.79667
14.79	-0.17003	-0.76406		14.79	0.19002	-0.66535		14.79	-0.35866	-0.78612		14.79	-0.35866	-0.8083
14.8	-0.14015	-0.63251		14.8	0.37844	-0.44464		14.8	-0.11465	-0.6588		14.8	-0.11465	-0.56646
14.81	-0.17509	-0.6883		14.81	0.2824	-0.55874		14.81	-0.12448	-0.5501		14.81	-0.12448	-0.55002
14.82	-0.23669	-0.73667		14.82	0.24484	-0.65875		14.82	-0.062112	-0.44885		14.82	-0.062112	-0.45379
14.83	-0.21235	-0.78143		14.83	0.1859	-0.73293		14.83	-0.14637	-0.39768		14.83	-0.14637	-0.53438
14.84	-0.1916	-0.77754		14.84	0.088091	-0.88		14.84	-0.31338	-0.52578		14.84	-0.31338	-0.69222
14.85	-0.16488	-0.71404		14.85	0.20962	-0.82948		14.85	-0.27088	-0.61514		14.85	-0.27088	-0.65888
14.86	-0.10836	-0.66663		14.86	0.26179	-0.75137		14.86	-0.22183	-0.72462		14.86	-0.22183	-0.56858
14.87	-0.084795	-0.66411		14.87	0.24556	-0.69561		14.87	-0.22201	-0.64491		14.87	-0.22201	-0.58962
14.88	-0.10003	-0.6384		14.88	0.28458	-0.72233		14.88	-0.12148	-0.48307		14.88	-0.12148	-0.5554
14.89	-0.032108	-0.58126		14.89	0.315	-0.67044		14.89	-0.10859	-0.5167		14.89	-0.10859	-0.50969
14.9	-0.065494	-0.69778		14.9	0.068039	-0.91553		14.9	-0.29753	-0.67479		14.9	-0.29753	-0.73213
14.91	-0.048145	-0.63628		14.91	0.08864	-0.87892		14.91	-0.34075	-0.70899		14.91	-0.34075	-0.7381
14.92	0.013027	-0.57964		14.92	0.19497	-0.80569		14.92	-0.23519	-0.65468		14.92	-0.23519	-0.62683
14.93	0.033524	-0.6062		14.93	0.15937	-0.84213		14.93	-0.31291	-0.65995		14.93	-0.31291	-0.70035
14.94	0.066529	-0.52751		14.94	0.14342	-0.84942		14.94	-0.37754	-0.63769		14.94	-0.37754	-0.79199
14.95	0.17263	-0.34361		14.95	0.31108	-0.63668		14.95	-0.38878	-0.71848		14.95	-0.38878	-0.85357
14.96	0.17737	-0.47828		14.96	0.2466	-0.67226		14.96	-0.38631	-0.61098		14.96	-0.38631	-0.76963
14.97	0.12213	-0.56413		14.97	0.13854	-0.80566		14.97	-0.46563	-0.5798		14.97	-0.46563	-0.82598
14.98	0.19047	-0.51202		14.98	0.1934	-0.72474		14.98	-0.42282	-0.49641		14.98	-0.42282	-0.64839
14.99	0.20007	-0.5824		14.99	0.079405	-0.77361		14.99	-0.45835	-0.4522		14.99	-0.45835	-0.66993
15	0.15725	-0.59893		15	0.007309	-0.84159		15	-0.57902	-0.53245		15	-0.57902	-0.75785
15.01	0.20126	-0.58287		15.01	0.13966	-0.7133		15.01	-0.33811	-0.29405		15.01	-0.33811	-0.57024
15.02	0.21009	-0.6588		15.02	0.064684	-0.74838		15.02	-0.31227	-0.20341		15.02	-0.31227	-0.5416
15.03	0.23594	-0.61331		15.03	0.025894	-0.69972		15.03	-0.37112	-0.25276		15.03	-0.37112	-0.55917
15.04	0.2877	-0.50898		15.04	0.14914	-0.55856		15.04	-0.29563	-0.20447		15.04	-0.29563	-0.45443
15.05	0.22201	-0.58779		15.05	0.10394	-0.55339		15.05	-0.2551	-0.14653		15.05	-0.2551	-0.40369
15.06	0.23434	-0.62006		15.06	0.09037	-0.56866		15.06	-0.21856	-0.21286		15.06	-0.21856	-0.41699
15.07	0.25753	-0.54486		15.07	0.1979	-0.44039		15.07	-0.002285	-0.039305		15.07	-0.002285	-0.27627
15.08	0.16006	-0.68273		15.08	0.14046	-0.48733		15.08	0.040607	0.19458		15.08	0.040607	-0.24462
15.09	0.16952	-0.62437		15.09	0.1586	-0.4176		15.09	0.00564	0.16089		15.09	0.00564	-0.27245
15.1	0.19516	-0.63452		15.1	0.10855	-0.47726		15.1	0.000553	0.10773		15.1	0.000553	-0.20656
15.11	0.068488	-0.72514		15.11	0.01195	-0.50638		15.11	-0.016874	0.23096		15.11	-0.016874	-0.18098
15.12	0.051412	-0.64892		15.12	0.034283	-0.41083		15.12	-0.10455	0.097679		15.12	-0.10455	-0.26467
15.13	0.15576	-0.47363		15.13	0.22121	-0.21303		15.13	0.003843	-0.031847		15.13	0.003843	-0.21938
15.14	0.067045	-0.57096		15.14	0.097288	-0.32964		15.14	-0.037411	-0.009379		15.14	-0.037411	-0.29815
15.15	-0.018395	-0.57644		15.15	-0.022352	-0.41095		15.15	-0.19109	-0.15817		15.15	-0.19109	-0.46441
15.16	-0.002485	-0.54187		15.16	0.047443	-0.2635		15.16	-0.19737	-0.20921		15.16	-0.19737	-0.50733
15.17	0.00535	-0.58038		15.17	0.062406	-0.30541		15.17	-0.18979	-0.21909		15.17	-0.18979	-0.49263
15.18	-0.024754	-0.55759		15.18	-0.018498	-0.37044		15.18	-0.36954	-0.31001		15.18	-0.36954	-0.64097
15.19	-0.022751	-0.46165		15.19	0.15034	-0.18871		15.19	-0.22063	-0.28377		15.19	-0.22063	-0.63465
15.2	0.044517	-0.4363		15.2	0.21992	-0.081706		15.2	-0.073021	-0.15406		15.2	-0.073021	-0.51964
15.21	-0.015485	-0.43779		15.21	0.16297	-0.16724		15.21	-0.087753	-0.23861		15.21	-0.087753	-0.63683
15.22	-0.065514	-0.4615		15.22	0.16107	-0.12415		15.22	-0.016968	-0.32661		15.22	-0.016968	-0.55229
15.23	-0.1007	-0.56024		15.23	0.036873	-0.26151		15.23	0.089576	-0.10035		15.23	0.089576	-0.41737
15.24	-0.11054	-0.62081		15.24	-0.11034	-0.41869		15.24	-0.1937	-0.25485		15.24	-0.1937	-0.63439
15.25	-0.12209	-0.55394		15.25	-0.097603	-0.42181		15.25	-0.18786	-0.27994		15.25	-0.18786	-0.57655
15.26	-0.052393	-0.50464		15.26	-0.033907	-0.34132		15.26	-0.19297	-0.2908		15.26	-0.19297	-0.54927
15.27	-0.017796	-0.4516		15.27	-0.091642	-0.42513		15.27	-0.25762	-0.25771		15.27	-0.25762	-0.53583
15.28	0.027451	-0.25753		15.28	0.13001	-0.20519		15.28	-0.00741	-0.086348		15.28	-0.00741	-0.30717
15.29	0.090401	-0.18889		15.29	0.22812	-0.085529		15.29	0.12912	0.009442		15.29	0.12912	-0.24317
15.3	-0.014376	-0.29869		15.3	-0.038565	-0.34436		15.3	-0.21053	-0.26781		15.3	-0.21053	-0.51212
15.31	0.013476	-0.24242		15.31	0.04164	-0.35709		15.31	-0.13718	-0.18808		15.31	-0.13718	-0.35616
15.32	-0.048286	-0.17543		15.32	0.15482	-0.32362		15.32	-0.057598	-0.056923		15.32	-0.057598	-0.246
15.33	-0.064076	-0.28336		15.33	-0.039273	-0.45814		15.33	-0.23924	-0.18255		15.33	-0.23924	-0.41314
15.34	-0.091797	-0.34174		15.34	-0.12961	-0.53696		15.34	-0.24966	-0.3468		15.34	-0.24966	-0.49259
15.35	-0.15172	-0.38543		15.35	-0.11481	-0.56603		15.35	-0.15852	-0.096516		15.35	-0.15852	-0.40583
15.36	-0.084995	-0.25967		15.36	0.033348	-0.46355		15.36	-0.30564	-0.12566		15.36	-0.30564	-0.48462
15.37	-0.10788	-0.26895		15.37	0.072758	-0.42496		15.37	-0.29241	-0.27834		15.37	-0.29241	-0.52849
15.38	-0.20582	-0.41192		15.38	-0.061577	-0.61818		15.38	-0.3999	-0.29685		15.38	-0.3999	-0.57264
15.39	-0.19307	-0.44266		15.39	-0.1043	-0.71941		15.39	-0.56482	-0.47741		15.39	-0.56482	-0.84103
15.4	-0.19153	-0.31257		15.4	0.050526	-0.56933		15.4	-0.46422	-0.44669		15.4	-0.46422	-0.7842
15.41	-0.21707	-0.3262		15.41	-0.017193	-0.64998		15.41	-0.47289	-0.41166		15.41	-0.47289	-0.7762
15.42	-0.097103	-0.26466		15.42	-0.000709	-0.59969		15.42	-0.63037	-0.60128		15.42	-0.63037	-0.97906
15.43	-0.10455	-0.2739		15.43	0.064788	-0.53884		15.43	-0.57474	-0.58714		15.43	-0.57474	-0.93518
15.44	-0.12004	-0.26391		15.44	0.12981	-0.46099		15.44	-0.45703	-0.35665		15.44	-0.45703	-0.70982
15.45	-0.069248	-0.37716		15.45	-0.032001	-0.65895		15.45	-0.62084	-0.53627		15.45	-0.62084	-0.95938
15.46	-0.11138	-0.25321		15.46	0.04364	-0.68083		15.46	-0.74947	-0.71598		15.46	-0.74947	-1.1551
15.47	-0.070667	-0.2148		15.47	0.1371	-0.52952		15.47	-0.54472	-0.6964		15.47	-0.54472	-0.91705
15.48	-0.067783	-0.36671		15.48	-0.023403	-0.65816		15.48	-0.49973	-0.55145		15.48	-0.49973	-0.73749
15.49	-0.081654	-0.52554		15.49	-0.20108	-0.91925		15.49	-0.69004	-0.56943		15.49	-0.69004	-0.79913
15.5	-0.10599	-0.56281		15.5	-0.16914	-0.83885		15.5	-0.47042	-0.33688		15.5	-0.47042	-0.51423
15.51	0.01931	-0.45911		15.51	-0.043594	-0.67035		15.51	-0.32321	-0.13796		15.51	-0.32321	-0.38579
15.52	0.10536	-0.45937		15.52	-0.050526	-0.75962		15.52	-0.41665	-0.27264		15.52	-0.41665	-0.52517
15.53	0.1417	-0.44656		15.53	-0.026142	-0.80493		15.53	-0.37878	-0.072224		15.53	-0.37878	-0.447
15.54	0.084236	-0.44061		15.54	-0.10415	-0.86375		15.54	-0.47068	-0.16431		15.54	-0.47068	-0.57454
15.55	0.16627	-0.40894		15.55	-0.083348	-0.83383		15.55	-0.53529	-0.34603		15.55	-0.53529	-0.57057
15.56	0.097962	-0.44623		15.56	-0.002571	-0.78948		15.56	-0.14674	0.003437		15.56	-0.14674	-0.15025
15.57	0.15783	-0.37723		15.57	0.055671	-0.6813		15.57	-0.044193	0.096893		15.57	-0.044193	-0.12547
15.58	0.21282	-0.30768		15.58	0.027149	-0.7404		15.58	-0.004417	0.057789		15.58	-0.004417	-0.069179
15.59	0.1315	-0.46231		15.59	-0.12727	-0.95724		15.59	0.020211	0.22116		15.59	0.020211	-0.057266
15.6	0.009567	-0.44513		15.6	-0.24071	-1.0766		15.6	-0.30551	0.13924		15.6	-0.30551	-0.30176
15.61	0.10921	-0.2892		15.61	-0.1641	-0.9177		15.61	-0.3059	0.004139		15.61	-0.3059	-0.35503
15.62	0.16753	-0.1978		15.62	-0.00209	-0.80856		15.62	-0.18886	0.042473		15.62	-0.18886	-0.1583
15.63	0.18143	-0.094315		15.63	0.12135	-0.73764		15.63	0.025391	0.23042		15.63	0.025391	0.084762
15.64	0.16581	0.025361		15.64	0.20216	-0.52443		15.64	-0.1509	-0.11825		15.64	-0.1509	-0.17237
15.65	0.14468	-0.17564		15.65	0.073616	-0.61776		15.65	-0.21088	-0.28146		15.65	-0.21088	-0.19073
15.66	0.046867	-0.33017		15.66	-0.25995	-0.92884		15.66	-0.25721	-0.15879		15.66	-0.25721	-0.048034
15.67	0.046143	-0.25699		15.67	-0.17775	-0.89391		15.67	-0.21395	-0.096722		15.67	-0.21395	-0.050518
15.68	0.033478	-0.29249		15.68	-0.14308	-0.86077		15.68	-0.15075	-0.03199		15.68	-0.15075	0.12268
15.69	0.046784	-0.37491		15.69	-0.26105	-0.90242		15.69	-0.45678	-0.20391		15.69	-0.45678	-0.15401
15.7	0.013992	-0.2197		15.7	-0.14481	-0.80099		15.7	-0.4784	-0.1914		15.7	-0.4784	-0.30311
15.71	0.11234	-0.082966		15.71	0.1317	-0.52879		15.71	-0.034638	-0.058426		15.71	-0.034638	-0.060459
15.72	0.042217	-0.23473		15.72	-0.20032	-0.77509		15.72	-0.39156	-0.36678		15.72	-0.39156	-0.35773
15.73	0.012714	-0.081307		15.73	-0.088894	-0.63611		15.73	-0.19161	-0.18743		15.73	-0.19161	-0.29139
15.74	-0.009216	-0.00214		15.74	0.055462	-0.42279		15.74	0.006061	-0.20904		15.74	0.006061	-0.24119
15.75	-0.07748	-0.31489		15.75	-0.25311	-0.70892		15.75	-0.15895	-0.26762		15.75	-0.15895	-0.3444
15.76	-0.022419	-0.22093		15.76	-0.2275	-0.78479		15.76	-0.12723	-0.13492		15.76	-0.12723	-0.36734
15.77	-0.029786	-0.21892		15.77	-0.009362	-0.59933		15.77	0.32737	0.18998		15.77	0.32737	-0.10688
15.78	-0.07246	-0.25884		15.78	-0.04567	-0.50736		15.78	0.19807	0.17511		15.78	0.19807	-0.10813
15.79	0.021774	-0.22749		15.79	-0.07885	-0.51567		15.79	-0.063706	-0.053864		15.79	-0.063706	-0.34659
15.8	0.019459	-0.13295		15.8	0.0298	-0.47822		15.8	-0.013862	-0.093128		15.8	-0.013862	-0.33024
15.81	0.012761	-0.22458		15.81	0.12533	-0.43122		15.81	-0.064998	-0.23151		15.81	-0.064998	-0.34089
15.82	0.054413	-0.087379		15.82	0.34876	-0.2458		15.82	0.038567	-0.12389		15.82	0.038567	-0.22482
15.83	-0.051254	-0.30098		15.83	0.34615	-0.2641		15.83	0.22316	-0.026065		15.83	0.22316	-0.065994
15.84	-0.002632	-0.397		15.84	0.25932	-0.36507		15.84	0.23428	0.005295		15.84	0.23428	0.039929
15.85	0.041832	-0.39876		15.85	0.12665	-0.52612		15.85	0.063911	-0.28888		15.85	0.063911	-0.30445
15.86	-0.11526	-0.49679		15.86	0.002464	-0.68788		15.86	0.15464	-0.10405		15.86	0.15464	-0.089493
15.87	-0.2068	-0.62809		15.87	-0.10327	-0.80384		15.87	0.051067	0.003265		15.87	0.051067	-0.10895
15.88	-0.041542	-0.40896		15.88	0.044232	-0.62182		15.88	-0.13896	-0.25692		15.88	-0.13896	-0.29565
15.89	0.078205	-0.23589		15.89	0.40582	-0.20727		15.89	0.035278	-0.40253		15.89	0.035278	-0.26739
15.9	0.028843	-0.38411		15.9	0.36365	-0.26511		15.9	-0.12678	-0.50311		15.9	-0.12678	-0.37088
15.91	-0.012523	-0.48757		15.91	0.18381	-0.49239		15.91	-0.15467	-0.37825		15.91	-0.15467	-0.3268
15.92	-0.06691	-0.52359		15.92	0.29012	-0.41715		15.92	0.070411	-0.29728		15.92	0.070411	-0.06646
15.93	-0.15598	-0.69521		15.93	0.006474	-0.66666		15.93	-0.16705	-0.38355		15.93	-0.16705	-0.1488
15.94	-0.073742	-0.67269		15.94	-0.067974	-0.78341		15.94	-0.17892	-0.26785		15.94	-0.17892	-0.18627
15.95	-0.048462	-0.48065		15.95	0.099056	-0.67323		15.95	-0.17318	-0.43948		15.95	-0.17318	-0.29617
15.96	-0.052109	-0.43567		15.96	0.26998	-0.46812		15.96	-0.18239	-0.31147		15.96	-0.18239	-0.18879
15.97	-0.024506	-0.37903		15.97	0.28455	-0.36577		15.97	-0.26372	-0.38331		15.97	-0.26372	-0.31295
15.98	-0.031296	-0.38671		15.98	0.22177	-0.37293		15.98	-0.005554	-0.27166		15.98	-0.005554	-0.22372
15.99	-0.049259	-0.4376		15.99	0.2065	-0.39672		15.99	-0.095917	-0.38932		15.99	-0.095917	-0.32788
16	0.01437	-0.50502		16	0.086251	-0.54766		16	-0.22719	-0.35929		16	-0.22719	-0.39025

## Sheet: Fig. 3d
Frequency (GHz)	100% Deform (dB)	75% Deform (dB)	50% Deform (dB)	25% Deform (dB)	0% Deform (dB)
12	0.128715	0.512405	0.27113	0.493301	0.390903
12.01	0.057648	0.42614	0.20591	0.377205	0.252491
12.02	0.407536	0.701348	0.426297	0.619584	0.43673
12.03	0.691177	0.922232	0.717327	0.836311	0.712784
12.04	0.668552	0.848121	0.650898	0.734111	0.623485
12.05	0.651836	0.799995	0.639641	0.668823	0.62986
12.06	0.65752	0.731289	0.665821	0.660873	0.658332
12.07	0.63316	0.66864	0.662739	0.620361	0.655395
12.08	0.383583	0.449833	0.516143	0.392151	0.440231
12.09	0.241051	0.220093	0.357327	0.114117	0.24522
12.1	0.079712	0.085567	0.194534	-0.024071	0.138576
12.11	0.018482	-0.009621	0.144932	-0.140545	0.094448
12.12	-0.008411	-0.126507	0.131798	-0.233078	0.061829
12.13	-0.288975	-0.361752	-0.077923	-0.509583	-0.107823
12.14	-0.30634	-0.450287	-0.07555	-0.521801	-0.077191
12.15	-0.279522	-0.40334	-0.050965	-0.451126	-0.003693
12.16	-0.46014	-0.509517	-0.145393	-0.504387	-0.133091
12.17	-0.52824	-0.597721	-0.200043	-0.445972	-0.190475
12.18	-0.401715	-0.399456	-0.08614	-0.217819	-0.007008
12.19	-0.346405	-0.285744	-0.031014	-0.184792	0.047683
12.2	-0.312845	-0.288931	-0.036186	-0.145212	0.088003
12.21	-0.577827	-0.488781	-0.295689	-0.301661	-0.118088
12.22	-0.692901	-0.522703	-0.396648	-0.326238	-0.231207
12.23	-0.80199	-0.515007	-0.404321	-0.262186	-0.280048
12.24	-0.70106	-0.406416	-0.363467	-0.181685	-0.189625
12.25	-0.502463	-0.236437	-0.246319	0.008686	-0.074732
12.26	-0.399915	-0.072164	-0.088924	0.130793	0.063128
12.27	-0.343092	0.018192	-0.067961	0.180866	0.057838
12.28	-0.504666	-0.129994	-0.196139	0.021547	-0.161543
12.29	-0.43729	-0.12435	-0.174675	0.004093	-0.166838
12.3	-0.392493	-0.079891	-0.144188	0.0114	-0.152169
12.31	-0.316036	-0.043266	-0.060833	0.019722	-0.084738
12.32	-0.157503	0.042908	0.003614	0.080982	0.027283
12.33	-0.129269	0.047895	0.034738	0.063652	0.06028
12.34	-0.192465	-0.051466	-0.06164	-0.048681	0.003533
12.35	-0.112848	0.002591	-0.023838	-0.010845	0.023932
12.36	-0.06891	-0.010747	0.038592	0.006125	0.076178
12.37	-0.183792	-0.160206	-0.089334	-0.155639	-0.006233
12.38	-0.220599	-0.236067	-0.110215	-0.196194	-0.045353
12.39	-0.254662	-0.281029	-0.114847	-0.198387	-0.015118
12.4	-0.201976	-0.206604	-0.065746	-0.177143	0.037674
12.41	-0.238833	-0.26084	-0.128075	-0.247185	-0.004648
12.42	-0.332846	-0.334644	-0.199522	-0.332695	-0.04261
12.43	-0.387415	-0.350868	-0.24567	-0.350922	-0.087486
12.44	-0.51185	-0.475534	-0.340126	-0.427007	-0.149549
12.45	-0.555038	-0.483488	-0.350601	-0.433078	-0.11894
12.46	-0.617052	-0.520353	-0.367891	-0.458084	-0.181255
12.47	-0.646039	-0.587709	-0.364471	-0.481407	-0.211383
12.48	-0.648365	-0.558924	-0.377581	-0.448517	-0.187399
12.49	-0.726301	-0.613098	-0.460215	-0.518219	-0.272959
12.5	-0.641979	-0.564878	-0.423387	-0.47035	-0.238331

## Sheet: Fig. 3e
	3 robots				5 robots				7 robots
	helical	planar			helical	planar			helical	planar
Frequency (GHz)	Amplitude (dB)	Amplitude (dB)		Frequency (GHz)	Amplitude (dB)	Amplitude (dB)		Frequency (GHz)	Amplitude (dB)	Amplitude (dB)
7	-0.50159	-1.0641		7	-0.37738	-1.0522		7	-0.20199	-0.88549
7.01	-0.41681	-0.94969		7.01	-0.30602	-0.89766		7.01	-0.15257	-0.74133
7.02	-0.61272	-1.1813		7.02	-0.5036	-1.0733		7.02	-0.30659	-0.85898
7.03	-0.63291	-1.214		7.03	-0.56557	-1.0825		7.03	-0.31032	-0.84624
7.04	-0.76448	-1.3267		7.04	-0.65005	-1.2459		7.04	-0.4217	-0.94922
7.05	-0.65152	-1.1799		7.05	-0.47561	-1.0172		7.05	-0.30878	-0.76301
7.06	-0.61226	-1.155		7.06	-0.40522	-0.99353		7.06	-0.23754	-0.56315
7.07	-0.59572	-1.1839		7.07	-0.37205	-1.031		7.07	-0.28407	-0.57232
7.08	-0.84381	-1.5364		7.08	-0.51992	-1.4354		7.08	-0.46762	-0.98677
7.09	-1.0939	-1.8309		7.09	-0.77905	-1.8117		7.09	-0.72571	-1.3145
7.1	-1.4026	-2.3429		7.1	-1.0724	-2.3284		7.1	-1.0875	-1.8083
7.11	-1.3445	-2.3863		7.11	-1.0703	-2.4525		7.11	-1.1555	-2.0022
7.12	-1.032	-2.0419		7.12	-0.78354	-2.1929		7.12	-0.82326	-1.6892
7.13	-0.90162	-1.8777		7.13	-0.63858	-2.0625		7.13	-0.69315	-1.6214
7.14	-0.88698	-1.8822		7.14	-0.65766	-2.1647		7.14	-0.77571	-1.7126
7.15	-0.61342	-1.4885		7.15	-0.43922	-1.7666		7.15	-0.49207	-1.3841
7.16	-0.56072	-1.3729		7.16	-0.39164	-1.6156		7.16	-0.44763	-1.2806
7.17	-0.51972	-1.4228		7.17	-0.39161	-1.5838		7.17	-0.43397	-1.2113
7.18	-0.64652	-1.634		7.18	-0.52953	-1.7918		7.18	-0.60608	-1.5043
7.19	-0.75851	-1.7982		7.19	-0.66923	-1.8868		7.19	-0.72019	-1.7442
7.2	-0.99114	-2.0774		7.2	-0.92185	-2.1363		7.2	-1.1024	-2.0612
7.21	-0.90755	-1.9526		7.21	-0.78367	-2.0271		7.21	-1.1028	-2.0445
7.22	-0.895	-1.8735		7.22	-0.7133	-1.9914		7.22	-1.1261	-2.015
7.23	-0.72064	-1.6709		7.23	-0.56818	-1.836		7.23	-1.0381	-1.7735
7.24	-0.72452	-1.5431		7.24	-0.52996	-1.7155		7.24	-0.99015	-1.602
7.25	-0.76154	-1.6989		7.25	-0.61774	-1.8369		7.25	-1.1317	-1.6244
7.26	-0.77039	-1.6714		7.26	-0.61146	-1.8276		7.26	-1.1622	-1.5624
7.27	-0.66178	-1.4714		7.27	-0.4245	-1.7503		7.27	-1.052	-1.4216
7.28	-0.50539	-1.3498		7.28	-0.31982	-1.7299		7.28	-0.93348	-1.3286
7.29	-0.84704	-1.5691		7.29	-0.54481	-1.8758		7.29	-1.222	-1.52
7.3	-0.93945	-1.8093		7.3	-0.68553	-2.0965		7.3	-1.3891	-1.7496
7.31	-0.99406	-1.9557		7.31	-0.78022	-2.2102		7.31	-1.5149	-1.8831
7.32	-0.94554	-1.9752		7.32	-0.79969	-2.1993		7.32	-1.4672	-1.8773
7.33	-0.6729	-1.7269		7.33	-0.50542	-1.9666		7.33	-1.1326	-1.5441
7.34	-0.75974	-1.7815		7.34	-0.54516	-2.0396		7.34	-1.1356	-1.6664
7.35	-0.55572	-1.5621		7.35	-0.33886	-1.7684		7.35	-0.89737	-1.5252
7.36	-0.472	-1.5604		7.36	-0.31958	-1.7641		7.36	-0.92645	-1.3837
7.37	-0.96405	-2.1385		7.37	-0.76862	-2.3851		7.37	-1.3586	-2.0225
7.38	-1.067	-2.4315		7.38	-0.91594	-2.5992		7.38	-1.4885	-2.4416
7.39	-1.1652	-2.5107		7.39	-1.0798	-2.7339		7.39	-1.6345	-2.7101
7.4	-1.0836	-2.4358		7.4	-1.0578	-2.6487		7.4	-1.711	-2.8319
7.41	-1.3457	-2.6378		7.41	-1.2706	-2.9375		7.41	-2.0074	-3.2166
7.42	-1.4852	-2.7257		7.42	-1.3982	-3.0607		7.42	-2.1221	-3.4788
7.43	-1.344	-2.4258		7.43	-1.2052	-2.8274		7.43	-1.83	-3.3728
7.44	-1.0754	-2.0588		7.44	-0.89458	-2.4632		7.44	-1.5081	-3.0198
7.45	-0.86933	-1.7614		7.45	-0.71728	-2.1719		7.45	-1.3023	-2.7839
7.46	-0.59175	-1.4241		7.46	-0.42408	-1.7343		7.46	-0.98931	-2.3328
7.47	-0.52858	-1.3841		7.47	-0.3332	-1.7891		7.47	-1.0547	-2.2878
7.48	-0.55258	-1.2953		7.48	-0.33168	-1.7189		7.48	-0.98721	-2.3293
7.49	-0.64412	-1.3171		7.49	-0.32178	-1.7516		7.49	-0.99373	-2.5083
7.5	-0.49115	-1.119		7.5	-0.20197	-1.6041		7.5	-0.85754	-2.2963
7.51	-0.61079	-1.2127		7.51	-0.32763	-1.757		7.51	-0.97437	-2.325
7.52	-0.50719	-1.0692		7.52	-0.27316	-1.5263		7.52	-0.82466	-2.094
7.53	-0.50544	-1.064		7.53	-0.34206	-1.586		7.53	-0.93532	-2.0482
7.54	-0.64782	-1.2919		7.54	-0.49206	-1.8341		7.54	-1.2015	-2.3481
7.55	-0.7221	-1.374		7.55	-0.59064	-2.0816		7.55	-1.393	-2.3243
7.56	-0.76482	-1.3265		7.56	-0.62831	-2.0585		7.56	-1.3275	-2.311
7.57	-0.86306	-1.4305		7.57	-0.75407	-2.2623		7.57	-1.3805	-2.456
7.58	-0.8449	-1.3895		7.58	-0.80902	-2.1691		7.58	-1.3964	-2.3886
7.59	-0.55529	-1.0105		7.59	-0.60527	-1.8113		7.59	-1.0339	-1.9435
7.6	-0.47378	-0.92739		7.6	-0.56456	-1.6846		7.6	-0.92358	-1.8169
7.61	-0.16871	-0.59569		7.61	-0.42578	-1.4024		7.61	-0.5342	-1.3914
7.62	-0.48799	-0.87249		7.62	-0.78521	-1.7123		7.62	-0.66504	-1.6345
7.63	-0.66671	-1.2421		7.63	-0.9991	-1.8954		7.63	-0.89414	-1.9264
7.64	-0.75841	-1.3848		7.64	-1.0849	-1.9255		7.64	-1.0969	-2.0602
7.65	-0.62778	-1.2671		7.65	-0.99856	-1.7911		7.65	-1.0608	-1.8188
7.66	-0.50671	-1.0883		7.66	-0.90277	-1.5581		7.66	-0.8405	-1.5769
7.67	-0.53654	-1.1613		7.67	-0.98366	-1.5415		7.67	-0.77393	-1.5244
7.68	-0.41312	-0.85059		7.68	-0.8852	-1.2373		7.68	-0.56763	-1.2674
7.69	-0.29206	-0.67608		7.69	-0.61859	-1.111		7.69	-0.42925	-1.1382
7.7	-0.54211	-1.0224		7.7	-0.72018	-1.4249		7.7	-0.70924	-1.5078
7.71	-0.75887	-1.3306		7.71	-0.93504	-1.6416		7.71	-0.90711	-1.7242
7.72	-0.94673	-1.6113		7.72	-1.0884	-1.8832		7.72	-1.0354	-1.9666
7.73	-0.9442	-1.6771		7.73	-1.067	-1.9444		7.73	-1.0295	-2.0725
7.74	-0.92329	-1.6114		7.74	-1.0785	-1.9019		7.74	-0.90518	-1.8341
7.75	-0.90416	-1.4987		7.75	-0.93893	-1.7705		7.75	-0.77021	-1.6441
7.76	-0.83279	-1.3907		7.76	-0.81983	-1.4533		7.76	-0.68165	-1.4226
7.77	-0.60114	-1.1683		7.77	-0.47671	-1.2766		7.77	-0.34614	-1.1404
7.78	-0.26563	-0.94687		7.78	-0.11807	-0.92362		7.78	-0.025681	-0.71922
7.79	-0.40467	-1.2649		7.79	-0.2622	-1.0913		7.79	-0.15063	-0.7113
7.8	-0.28283	-1.1731		7.8	-0.1926	-1.0434		7.8	-0.076118	-0.58233
7.81	-0.34855	-1.1879		7.81	-0.1728	-1.0837		7.81	-0.073478	-0.60995
7.82	-0.76863	-1.4919		7.82	-0.47625	-1.5246		7.82	-0.41008	-0.91138
7.83	-0.87493	-1.8108		7.83	-0.65131	-1.8301		7.83	-0.64789	-1.3198
7.84	-0.97814	-1.9552		7.84	-0.7069	-2.0894		7.84	-0.84186	-1.64
7.85	-0.75082	-1.6902		7.85	-0.43639	-1.9013		7.85	-0.66946	-1.5109
7.86	-0.76228	-1.6658		7.86	-0.36603	-2.003		7.86	-0.62633	-1.5648
7.87	-0.59126	-1.3365		7.87	-0.094356	-1.8843		7.87	-0.50109	-1.5186
7.88	-0.61361	-1.3496		7.88	-0.16412	-2.095		7.88	-0.77678	-1.6553
7.89	-0.58722	-1.4671		7.89	-0.2084	-2.1864		7.89	-0.91476	-1.9363
7.9	-0.72588	-1.5375		7.9	-0.26022	-2.45		7.9	-1.0805	-2.2263
7.91	-0.65775	-1.3118		7.91	-0.23761	-2.2249		7.91	-1.1753	-2.3337
7.92	-0.59629	-1.0639		7.92	-0.11006	-2.0299		7.92	-1.0649	-2.228
7.93	-0.94973	-1.2414		7.93	-0.42252	-2.4272		7.93	-1.4966	-2.7009
7.94	-1.0372	-1.4271		7.94	-0.68528	-2.6857		7.94	-1.8243	-3.0412
7.95	-1.0768	-1.5101		7.95	-0.82685	-2.6799		7.95	-1.917	-3.3124
7.96	-0.67218	-0.8825		7.96	-0.50002	-2.0119		7.96	-1.4268	-2.6481
7.97	-0.46071	-0.58719		7.97	-0.33133	-1.7328		7.97	-1.2719	-2.2837
7.98	-0.55936	-0.6703		7.98	-0.46192	-1.8631		7.98	-1.3727	-2.3213
7.99	-0.65929	-0.73612		7.99	-0.55104	-2.035		7.99	-1.6121	-2.4837
8	-0.68692	-0.78495		8	-0.63441	-2.0441		8	-1.7106	-2.6882
8.01	-0.93523	-1.0929		8.01	-0.97748	-2.2427		8.01	-2.0395	-2.8203
8.02	-1.3233	-1.5608		8.02	-1.4956	-2.746		8.02	-2.7546	-3.4754
8.03	-1.4428	-1.829		8.03	-1.7093	-2.9007		8.03	-3.0402	-3.5109
8.04	-1.066	-1.4364		8.04	-1.4327	-2.4934		8.04	-2.7414	-2.9247
8.05	-1.0159	-1.4932		8.05	-1.3702	-2.3082		8.05	-2.6964	-2.8309
8.06	-0.96461	-1.4526		8.06	-1.2818	-2.185		8.06	-2.7754	-2.8699
8.07	-0.73592	-1.1635		8.07	-1.0317	-1.7798		8.07	-2.3151	-2.534
8.08	-0.66323	-0.97475		8.08	-0.92394	-1.5587		8.08	-2.0672	-2.1694
8.09	-0.96788	-1.2562		8.09	-1.1227	-1.8402		8.09	-2.2085	-2.2606
8.1	-1.5555	-2.0389		8.1	-1.5517	-2.3872		8.1	-2.6775	-2.8843
8.11	-1.6633	-2.3848		8.11	-1.5965	-2.5225		8.11	-2.7445	-3.1796
8.12	-1.0743	-1.7965		8.12	-1.0028	-1.9547		8.12	-2.1125	-2.6058
8.13	-0.60868	-1.3048		8.13	-0.53572	-1.3802		8.13	-1.5807	-2.0533
8.14	-0.46045	-1.121		8.14	-0.29952	-1.182		8.14	-1.4131	-1.6617
8.15	-0.68547	-1.3427		8.15	-0.46457	-1.4519		8.15	-1.6532	-1.8393
8.16	-0.72045	-1.5935		8.16	-0.50704	-1.6454		8.16	-1.7631	-1.9123
8.17	-0.73076	-1.8575		8.17	-0.53423	-1.7301		8.17	-1.8386	-2.0803
8.18	-0.58225	-1.8361		8.18	-0.4352	-1.8124		8.18	-1.7202	-1.7715
8.19	-0.69945	-2.1895		8.19	-0.67506	-2.0716		8.19	-1.9241	-2.0503
8.2	-0.86497	-2.2336		8.2	-0.72444	-2.0871		8.2	-1.8664	-1.955
8.21	-1.1366	-2.5643		8.21	-1.0934	-2.5995		8.21	-2.2049	-2.3766
8.22	-1.1088	-2.5233		8.22	-1.218	-2.7409		8.22	-2.0952	-2.4562
8.23	-0.99723	-2.5996		8.23	-1.1856	-2.6798		8.23	-1.8881	-2.294
8.24	-0.7358	-2.2026		8.24	-0.98895	-2.5279		8.24	-1.628	-2.0286
8.25	-0.37977	-1.6188		8.25	-0.72263	-2.1293		8.25	-1.2799	-1.4696
8.26	-0.70605	-2.0444		8.26	-1.2744	-2.6087		8.26	-1.6581	-1.7436
8.27	-1.0224	-2.3239		8.27	-1.6993	-3.1473		8.27	-2.0873	-2.4206
8.28	-0.85967	-2.1903		8.28	-1.3743	-2.9871		8.28	-1.7454	-2.6241
8.29	-0.53723	-1.6921		8.29	-0.97593	-2.4789		8.29	-1.2534	-2.2828
8.3	-0.38372	-1.3717		8.3	-0.77366	-2.3192		8.3	-1.1026	-2.0287
8.31	-0.55802	-1.481		8.31	-0.81153	-2.429		8.31	-1.3093	-2.2284
8.32	-0.76197	-1.5456		8.32	-0.99879	-2.535		8.32	-1.477	-2.4978
8.33	-0.9032	-1.649		8.33	-1.0939	-2.5406		8.33	-1.5688	-2.9798
8.34	-0.77976	-1.459		8.34	-0.88619	-2.3052		8.34	-1.3498	-3.2165
8.35	-0.38013	-0.78869		8.35	-0.36616	-1.5541		8.35	-0.80753	-2.6213
8.36	-0.15855	-0.43091		8.36	-0.11124	-1.355		8.36	-0.5326	-2.3463
8.37	-0.17869	-0.33072		8.37	-0.097484	-1.2892		8.37	-0.47961	-2.5005
8.38	-0.55616	-0.51193		8.38	-0.38135	-1.4465		8.38	-0.77219	-3.0609
8.39	-0.95368	-1.1739		8.39	-0.97431	-1.8348		8.39	-1.238	-3.6659
8.4	-0.82584	-0.80184		8.4	-0.88356	-1.4131		8.4	-1.1111	-3.567
8.41	-0.82293	-0.76448		8.41	-0.78771	-1.3437		8.41	-1.1436	-3.6362
8.42	-0.96146	-0.93791		8.42	-0.99428	-1.4476		8.42	-1.5573	-3.839
8.43	-0.91931	-0.97666		8.43	-1.2175	-1.5803		8.43	-1.7018	-3.7711
8.44	-0.97336	-1.109		8.44	-1.2289	-1.7403		8.44	-1.7298	-3.7573
8.45	-0.7003	-0.86513		8.45	-0.92597	-1.4634		8.45	-1.3972	-3.1101
8.46	-0.44065	-0.61926		8.46	-0.72067	-1.2798		8.46	-1.1121	-2.5651
8.47	-0.74033	-0.88956		8.47	-1.0421	-1.5965		8.47	-1.424	-2.8406
8.48	-0.96463	-1.3912		8.48	-1.4535	-1.9905		8.48	-1.853	-3.4916
8.49	-1.1049	-1.7213		8.49	-1.5817	-2.1618		8.49	-1.9877	-3.7318
8.5	-1.2054	-1.8742		8.5	-1.5225	-2.1694		8.5	-2.1028	-3.7189
8.51	-0.83937	-1.5008		8.51	-1.1693	-2.1279		8.51	-1.8318	-3.2967
8.52	-0.43843	-1.1022		8.52	-0.73262	-1.7761		8.52	-1.3124	-2.6539
8.53	-0.34232	-0.8496		8.53	-0.48533	-1.4798		8.53	-1.2646	-2.4529
8.54	-0.82256	-1.4082		8.54	-0.8412	-1.7853		8.54	-1.7138	-2.9002
8.55	-1.3094	-2.1667		8.55	-1.2467	-2.3614		8.55	-2.3427	-3.4763
8.56	-1.152	-2.0749		8.56	-1.0142	-2.3203		8.56	-2.2326	-3.2736
8.57	-0.9204	-1.8864		8.57	-0.60325	-2.2593		8.57	-2.1496	-2.5498
8.58	-0.88419	-1.8469		8.58	-0.42393	-2.3386		8.58	-2.242	-2.1859
8.59	-1.5104	-2.3862		8.59	-0.82069	-2.9013		8.59	-2.74	-2.7553
8.6	-1.5	-2.7462		8.6	-0.99243	-3.2325		8.6	-2.938	-2.8872
8.61	-1.0671	-2.4456		8.61	-0.65563	-2.9371		8.61	-2.5044	-2.6544
8.62	-0.85348	-2.2421		8.62	-0.49002	-2.5199		8.62	-2.3673	-2.4795
8.63	-0.54304	-1.7775		8.63	-0.21736	-2.2083		8.63	-2.0877	-2.1599
8.64	-0.55706	-1.9188		8.64	-0.30471	-2.2591		8.64	-2.1416	-2.0573
8.65	-0.97951	-2.3062		8.65	-0.64215	-2.6537		8.65	-2.4675	-2.1395
8.66	-1.1021	-2.4316		8.66	-0.77433	-2.779		8.66	-2.6659	-2.674
8.67	-0.72717	-1.6818		8.67	-0.3575	-1.8646		8.67	-1.9082	-2.0899
8.68	-0.16672	-1.0094		8.68	-0.075428	-1.3275		8.68	-1.3698	-1.4546
8.69	-0.20579	-1.1532		8.69	-0.18777	-1.2426		8.69	-1.6084	-1.5846
8.7	-0.51941	-1.5577		8.7	-0.60806	-1.6862		8.7	-2.1598	-1.8621
8.71	-0.91038	-1.6945		8.71	-0.95787	-2.1031		8.71	-2.4689	-2.1221
8.72	-0.61796	-1.2313		8.72	-0.74582	-1.8		8.72	-1.9319	-1.7362
8.73	-0.35946	-0.76037		8.73	-0.62516	-1.507		8.73	-1.6856	-1.5045
8.74	-0.25453	-0.46678		8.74	-0.59724	-1.353		8.74	-1.405	-1.618
8.75	-0.55645	-0.69097		8.75	-0.93532	-1.6771		8.75	-1.6434	-1.9131
8.76	-0.73491	-0.78943		8.76	-1.0269	-1.9135		8.76	-1.7304	-2.0808
8.77	-0.85686	-0.93593		8.77	-1.0128	-2.0134		8.77	-1.8129	-2.4401
8.78	-0.68763	-0.81614		8.78	-0.63473	-1.6456		8.78	-1.3855	-2.5405
8.79	-0.50693	-0.64915		8.79	-0.43803	-1.4168		8.79	-1.1724	-2.4786
8.8	-0.32528	-0.43632		8.8	-0.22038	-1.1053		8.8	-0.89884	-2.3395
8.81	-0.23197	-0.38408		8.81	-0.26206	-1.27		8.81	-0.84282	-2.4596
8.82	-0.79374	-0.99481		8.82	-0.68608	-1.7727		8.82	-1.2939	-3.5485
8.83	-0.78439	-0.82104		8.83	-0.55709	-1.6727		8.83	-1.079	-3.6701
8.84	-0.501	-0.65011		8.84	-0.37405	-1.5705		8.84	-0.88931	-3.4892
8.85	-0.55294	-0.79382		8.85	-0.48856	-1.7311		8.85	-1.036	-3.4373
8.86	-0.54239	-0.7846		8.86	-0.67356	-1.8394		8.86	-1.1616	-3.3689
8.87	-0.38854	-0.69445		8.87	-0.58368	-1.7029		8.87	-0.98426	-3.2055
8.88	-0.20024	-0.58002		8.88	-0.59116	-1.6983		8.88	-1.0194	-3.1847
8.89	-0.50316	-0.81791		8.89	-0.92773	-2.0149		8.89	-1.2554	-3.3874
8.9	-0.6723	-1.2567		8.9	-1.2878	-2.4551		8.9	-1.7114	-3.6863
8.91	-0.65413	-1.6118		8.91	-1.237	-2.8107		8.91	-1.7259	-3.4187
8.92	-0.61515	-1.6045		8.92	-1.1805	-2.5363		8.92	-1.7287	-3.0856
8.93	-0.68519	-1.7672		8.93	-1.1482	-2.4713		8.93	-1.8636	-3.2253
8.94	-0.81971	-2.1785		8.94	-1.2421	-2.6844		8.94	-2.0398	-3.3552
8.95	-0.88964	-2.2331		8.95	-1.3091	-2.7833		8.95	-2.0225	-3.3888
8.96	-0.80649	-1.8241		8.96	-1.1003	-2.4725		8.96	-1.6627	-2.9565
8.97	-0.82086	-1.936		8.97	-1.0142	-2.5814		8.97	-1.7501	-2.8957
8.98	-0.8573	-2.1043		8.98	-1.0353	-2.5491		8.98	-1.7953	-2.8415
8.99	-0.71184	-1.8337		8.99	-0.88775	-2.2439		8.99	-1.6368	-2.747
9	-0.92991	-2.0547		9	-0.98874	-2.2841		9	-1.6768	-2.7206
9.01	-1.1224	-2.2366		9.01	-1.0407	-2.3147		9.01	-1.9089	-2.7414
9.02	-0.90908	-1.834		9.02	-0.81679	-1.9009		9.02	-1.6639	-2.467
9.03	-1.1229	-2.1089		9.03	-1.0923	-2.0678		9.03	-1.8037	-2.6895
9.04	-1.073	-1.9418		9.04	-0.89838	-1.8411		9.04	-1.7397	-2.6197
9.05	-0.91502	-1.8561		9.05	-0.78011	-1.5731		9.05	-1.7145	-2.4668
9.06	-0.93583	-1.703		9.06	-0.80854	-1.4875		9.06	-1.7467	-2.5237
9.07	-0.93646	-1.6511		9.07	-0.74854	-1.336		9.07	-1.8207	-2.5159
9.08	-0.95864	-1.5879		9.08	-0.72785	-1.2818		9.08	-1.8068	-2.3159
9.09	-0.9019	-1.5037		9.09	-0.73541	-1.4051		9.09	-1.8042	-2.3928
9.1	-0.64219	-1.1649		9.1	-0.43784	-1.1904		9.1	-1.5514	-2.2789
9.11	-0.30411	-0.70652		9.11	-0.10017	-0.80216		9.11	-1.2036	-1.8879
9.12	-0.11084	-0.42532		9.12	0.17966	-0.70921		9.12	-0.91258	-1.6008
9.13	-0.3014	-0.62325		9.13	0.047507	-0.92842		9.13	-1.0432	-1.7075
9.14	-0.43055	-0.57936		9.14	-0.060885	-0.97041		9.14	-1.0481	-1.7377
9.15	-0.14138	-0.36263		9.15	0.14576	-0.73614		9.15	-0.86672	-1.4748
9.16	0.12105	-0.039387		9.16	0.26436	-0.61477		9.16	-0.59309	-1.3097
9.17	-0.011263	-0.12801		9.17	0.17526	-0.75972		9.17	-0.71991	-1.4896
9.18	-0.017426	-0.17254		9.18	0.12756	-0.81495		9.18	-0.77668	-1.5449
9.19	0.15953	-0.0532		9.19	0.25577	-0.64979		9.19	-0.50127	-1.2409
9.2	0.22849	-0.017313		9.2	0.34017	-0.52884		9.2	-0.35717	-1.1168
9.21	0.43387	0.067492		9.21	0.46605	-0.40051		9.21	-0.18757	-1.027
9.22	0.31765	0.064659		9.22	0.31934	-0.58685		9.22	-0.26522	-1.1321
9.23	0.13042	-0.026976		9.23	0.13923	-0.79793		9.23	-0.37705	-1.3672
9.24	0.29312	0.099958		9.24	0.15297	-0.73261		9.24	-0.26774	-1.1994
9.25	0.14775	0.031729		9.25	0.062414	-0.77051		9.25	-0.33408	-1.2799
9.26	-0.003795	-0.13826		9.26	-0.067842	-0.89226		9.26	-0.39413	-1.4528
9.27	0.3654	0.19205		9.27	0.31432	-0.56459		9.27	-0.010155	-0.98384
9.28	0.12414	0.036478		9.28	0.18168	-0.72757		9.28	-0.16007	-1.1052
9.29	-0.095854	-0.16087		9.29	-0.074185	-0.86882		9.29	-0.38998	-1.4118
9.3	-0.19793	-0.23876		9.3	-0.16072	-0.9305		9.3	-0.46349	-1.4828
9.31	-0.16965	-0.24537		9.31	-0.14967	-0.8857		9.31	-0.52839	-1.3916
9.32	-0.41572	-0.52208		9.32	-0.33663	-0.9861		9.32	-0.75356	-1.5785
9.33	-0.48647	-0.68915		9.33	-0.40272	-1.031		9.33	-0.82635	-1.6531
9.34	-0.65404	-1.0419		9.34	-0.54626	-1.1857		9.34	-1.0597	-1.8601
9.35	-0.75938	-1.2874		9.35	-0.66369	-1.3213		9.35	-1.2192	-2.0019
9.36	-0.74335	-1.3		9.36	-0.66434	-1.2845		9.36	-1.2306	-1.9501
9.37	-0.7627	-1.3746		9.37	-0.77119	-1.4178		9.37	-1.3528	-2.1374
9.38	-0.6996	-1.3381		9.38	-0.71291	-1.4323		9.38	-1.2615	-2.119
9.39	-0.6316	-1.2499		9.39	-0.6085	-1.3294		9.39	-1.2021	-2.1126
9.4	-0.86784	-1.506		9.4	-0.83645	-1.4861		9.4	-1.4346	-2.2858
9.41	-0.84895	-1.5073		9.41	-0.83908	-1.4197		9.41	-1.3915	-2.3152
9.42	-0.83763	-1.508		9.42	-0.88863	-1.5145		9.42	-1.4285	-2.3046
9.43	-0.86711	-1.5453		9.43	-0.93576	-1.5947		9.43	-1.4579	-2.3571
9.44	-0.86224	-1.53		9.44	-0.96315	-1.5626		9.44	-1.5499	-2.3419
9.45	-0.77919	-1.4398		9.45	-0.89552	-1.4667		9.45	-1.4739	-2.2472
9.46	-0.63149	-1.3187		9.46	-0.77145	-1.3208		9.46	-1.2913	-2.0313
9.47	-0.65687	-1.1617		9.47	-0.76853	-1.281		9.47	-1.2692	-1.8901
9.48	-0.63512	-1.1141		9.48	-0.70388	-1.1966		9.48	-1.1996	-1.7654
9.49	-0.59572	-1.0521		9.49	-0.64244	-1.1341		9.49	-1.1198	-1.7265
9.5	-0.64862	-1.1087		9.5	-0.70174	-1.1981		9.5	-1.2568	-1.7925
9.51	-0.59086	-1.0492		9.51	-0.63962	-1.1932		9.51	-1.2077	-1.7179
9.52	-0.76156	-1.146		9.52	-0.75666	-1.3716		9.52	-1.3559	-1.8126
9.53	-0.818	-1.1752		9.53	-0.85423	-1.4814		9.53	-1.3711	-1.8697
9.54	-0.846	-1.1491		9.54	-0.8906	-1.484		9.54	-1.387	-1.8906
9.55	-0.78006	-1.0543		9.55	-0.7996	-1.4414		9.55	-1.2557	-1.7997
9.56	-0.78331	-1.0181		9.56	-0.81003	-1.4441		9.56	-1.2571	-1.9048
9.57	-0.63445	-0.83051		9.57	-0.68136	-1.2973		9.57	-1.137	-1.771
9.58	-0.49163	-0.65073		9.58	-0.52588	-1.1698		9.58	-0.9674	-1.5511
9.59	-0.46905	-0.6775		9.59	-0.50093	-1.1655		9.59	-0.92975	-1.5371
9.6	-0.43896	-0.65683		9.6	-0.47434	-1.1696		9.6	-0.94104	-1.5005
9.61	-0.35202	-0.44918		9.61	-0.3864	-0.98655		9.61	-0.81801	-1.263
9.62	-0.29714	-0.31179		9.62	-0.31178	-0.7662		9.62	-0.74357	-1.1044
9.63	-0.29506	-0.38159		9.63	-0.30919	-0.85732		9.63	-0.74323	-1.1016
9.64	-0.39518	-0.43944		9.64	-0.37615	-0.91459		9.64	-0.7725	-1.0693
9.65	-0.45192	-0.54887		9.65	-0.38975	-0.98373		9.65	-0.86994	-1.2197
9.66	-0.3295	-0.4677		9.66	-0.24807	-0.88361		9.66	-0.80865	-1.1033
9.67	-0.18303	-0.29956		9.67	-0.1152	-0.77881		9.67	-0.64803	-0.88449
9.68	-0.21694	-0.34661		9.68	-0.20689	-0.78957		9.68	-0.72178	-0.92797
9.69	-0.29274	-0.39364		9.69	-0.17098	-0.87891		9.69	-0.78686	-0.95368
9.7	-0.28001	-0.44324		9.7	-0.11512	-0.89428		9.7	-0.74706	-1.022
9.71	-0.32463	-0.4849		9.71	-0.21079	-0.92		9.71	-0.84143	-1.1032
9.72	-0.38372	-0.58378		9.72	-0.22924	-0.99824		9.72	-0.94993	-1.1899
9.73	-0.21909	-0.43123		9.73	-0.036959	-0.85956		9.73	-0.75428	-0.9929
9.74	-0.31001	-0.5053		9.74	-0.089236	-0.91286		9.74	-0.8281	-1.0742
9.75	-0.43068	-0.64669		9.75	-0.26731	-1.0087		9.75	-1.0185	-1.2375
9.76	-0.44604	-0.72974		9.76	-0.29569	-1.0261		9.76	-1.0202	-1.2593
9.77	-0.54156	-0.86762		9.77	-0.35155	-1.1282		9.77	-1.111	-1.4046
9.78	-0.62087	-0.95372		9.78	-0.40572	-1.148		9.78	-1.1872	-1.5026
9.79	-0.63778	-0.9327		9.79	-0.3885	-1.1313		9.79	-1.1774	-1.5313
9.8	-0.62933	-0.91463		9.8	-0.33881	-1.1221		9.8	-1.1571	-1.4299
9.81	-0.68621	-0.89313		9.81	-0.38012	-1.0807		9.81	-1.1721	-1.3527
9.82	-0.9612	-1.2249		9.82	-0.68572	-1.3824		9.82	-1.4645	-1.6557
9.83	-0.94335	-1.4243		9.83	-0.75325	-1.5232		9.83	-1.5213	-1.8123
9.84	-0.75979	-1.2872		9.84	-0.59638	-1.4371		9.84	-1.4268	-1.7701
9.85	-0.83922	-1.4157		9.85	-0.70729	-1.5713		9.85	-1.51	-1.9507
9.86	-0.78544	-1.3609		9.86	-0.70977	-1.5443		9.86	-1.4362	-1.9503
9.87	-0.88948	-1.5848		9.87	-0.83782	-1.7011		9.87	-1.5261	-2.0927
9.88	-1.0291	-1.809		9.88	-1.0297	-1.9478		9.88	-1.7448	-2.4226
9.89	-1.0118	-1.8098		9.89	-1.0678	-1.9368		9.89	-1.7463	-2.4403
9.9	-1.0438	-1.9467		9.9	-1.1292	-2.0639		9.9	-1.7474	-2.6036
9.91	-0.78431	-1.6198		9.91	-0.85765	-1.8123		9.91	-1.4542	-2.4839
9.92	-0.6459	-1.5159		9.92	-0.76667	-1.6861		9.92	-1.2968	-2.3353
9.93	-0.80302	-1.6763		9.93	-0.97892	-1.8369		9.93	-1.4707	-2.4796
9.94	-0.86099	-1.6942		9.94	-1.006	-1.9465		9.94	-1.5671	-2.6229
9.95	-0.91526	-1.6936		9.95	-0.97787	-1.9542		9.95	-1.5635	-2.6344
9.96	-0.89742	-1.6029		9.96	-0.93859	-1.8943		9.96	-1.5354	-2.6083
9.97	-0.81758	-1.5072		9.97	-0.8163	-1.7704		9.97	-1.3666	-2.5416
9.98	-0.68181	-1.3643		9.98	-0.7056	-1.6066		9.98	-1.2458	-2.321
9.99	-0.7323	-1.3563		9.99	-0.7567	-1.6827		9.99	-1.2818	-2.3447
10	-0.77779	-1.3591		10	-0.77176	-1.698		10	-1.2908	-2.3247
10.01	-0.56383	-1.1318		10.01	-0.62236	-1.5236		10.01	-1.1777	-2.1365
10.02	-0.61885	-1.0653		10.02	-0.60215	-1.5303		10.02	-1.1507	-2.177
10.03	-0.66921	-1.1057		10.03	-0.5888	-1.5921		10.03	-1.1715	-2.2331
10.04	-0.74953	-1.2106		10.04	-0.63041	-1.6598		10.04	-1.2438	-2.3306
10.05	-0.85066	-1.323		10.05	-0.69774	-1.7655		10.05	-1.3603	-2.5179
10.06	-0.77251	-1.306		10.06	-0.6139	-1.688		10.06	-1.3062	-2.4111
10.07	-0.76352	-1.2049		10.07	-0.60906	-1.6019		10.07	-1.2532	-2.3347
10.08	-0.72524	-1.0249		10.08	-0.6085	-1.4973		10.08	-1.2147	-2.1844
10.09	-0.49861	-0.81626		10.09	-0.42977	-1.2646		10.09	-1.0472	-1.9691
10.1	-0.43181	-0.79312		10.1	-0.33843	-1.2396		10.1	-1.0112	-1.9178
10.11	-0.45273	-0.85572		10.11	-0.32702	-1.238		10.11	-1.0341	-2.0323
10.12	-0.44141	-0.95883		10.12	-0.30683	-1.2033		10.12	-1.0461	-2.0111
10.13	-0.4265	-0.90085		10.13	-0.29392	-1.0893		10.13	-0.9768	-1.9294
10.14	-0.52452	-0.8832		10.14	-0.39061	-1.1148		10.14	-1.0356	-1.9246
10.15	-0.46702	-0.87234		10.15	-0.3734	-1.117		10.15	-1.0593	-1.8671
10.16	-0.28037	-0.66662		10.16	-0.18314	-0.98649		10.16	-0.90326	-1.6173
10.17	-0.14546	-0.51912		10.17	-0.029452	-0.82683		10.17	-0.78163	-1.4323
10.18	-0.22327	-0.64292		10.18	-0.12796	-0.91841		10.18	-0.83102	-1.4632
10.19	-0.19122	-0.73183		10.19	-0.11668	-0.98575		10.19	-0.79785	-1.5609
10.2	-0.18512	-0.74592		10.2	-0.11455	-1.0594		10.2	-0.8217	-1.6616
10.21	-0.29707	-0.82035		10.21	-0.2084	-1.185		10.21	-0.92075	-1.7292
10.22	-0.39308	-0.95667		10.22	-0.34824	-1.3089		10.22	-0.96984	-1.8173
10.23	-0.43227	-1.0726		10.23	-0.43346	-1.4354		10.23	-1.0323	-1.9462
10.24	-0.40845	-1.1285		10.24	-0.40557	-1.386		10.24	-1.0161	-1.9687
10.25	-0.35089	-1.1235		10.25	-0.38429	-1.3413		10.25	-0.88769	-1.9589
10.26	-0.2352	-1.1168		10.26	-0.31472	-1.3265		10.26	-0.81823	-1.8669
10.27	-0.219	-0.99318		10.27	-0.27829	-1.2536		10.27	-0.75644	-1.7944
10.28	-0.076688	-0.82932		10.28	-0.080778	-1.1002		10.28	-0.60922	-1.5519
10.29	-0.16313	-0.93415		10.29	-0.16649	-1.2077		10.29	-0.71569	-1.6334
10.3	-0.21378	-0.95437		10.3	-0.20778	-1.2209		10.3	-0.73377	-1.6763
10.31	-0.25212	-1.0596		10.31	-0.27479	-1.25		10.31	-0.75642	-1.6716
10.32	-0.33722	-1.1448		10.32	-0.33343	-1.2894		10.32	-0.80339	-1.7343
10.33	-0.53171	-1.3659		10.33	-0.47177	-1.5129		10.33	-0.93693	-1.9622
10.34	-0.43068	-1.2119		10.34	-0.34252	-1.4552		10.34	-0.84715	-1.7925
10.35	-0.50306	-1.1821		10.35	-0.41546	-1.5698		10.35	-0.92982	-1.8542
10.36	-0.6417	-1.3033		10.36	-0.51323	-1.6831		10.36	-0.9926	-2.0142
10.37	-0.4612	-1.0751		10.37	-0.29611	-1.4129		10.37	-0.76782	-1.872
10.38	-0.50128	-1.0196		10.38	-0.27723	-1.3737		10.38	-0.76678	-1.8231
10.39	-0.75211	-1.4558		10.39	-0.56974	-1.7012		10.39	-1.0895	-2.2219
10.4	-0.84798	-1.5723		10.4	-0.64757	-1.8844		10.4	-1.1893	-2.3692
10.41	-0.97163	-1.629		10.41	-0.70468	-1.9166		10.41	-1.2686	-2.551
10.42	-0.91078	-1.4757		10.42	-0.63817	-1.8141		10.42	-1.2172	-2.4622
10.43	-0.78768	-1.2592		10.43	-0.50362	-1.6668		10.43	-1.0708	-2.3728
10.44	-0.68065	-1.1386		10.44	-0.43997	-1.4906		10.44	-0.95714	-2.2125
10.45	-0.7612	-1.1962		10.45	-0.57467	-1.4921		10.45	-1.075	-2.238
10.46	-0.58367	-1.1155		10.46	-0.44495	-1.4478		10.46	-0.90173	-2.0876
10.47	-0.6212	-1.1732		10.47	-0.45276	-1.4664		10.47	-1.0054	-2.0386
10.48	-0.88311	-1.4611		10.48	-0.73808	-1.8332		10.48	-1.2531	-2.3973
10.49	-0.86193	-1.423		10.49	-0.7361	-1.864		10.49	-1.2771	-2.4931
10.5	-0.83394	-1.4408		10.5	-0.71821	-1.9272		10.5	-1.3229	-2.4766
10.51	-0.86091	-1.5032		10.51	-0.74716	-1.9791		10.51	-1.3321	-2.5653
10.52	-0.78095	-1.3986		10.52	-0.67058	-1.9181		10.52	-1.2438	-2.5446
10.53	-0.6282	-1.366		10.53	-0.51743	-1.9627		10.53	-1.1309	-2.4174
10.54	-0.60898	-1.3551		10.54	-0.46217	-1.8875		10.54	-1.0856	-2.3177
10.55	-0.51384	-1.3033		10.55	-0.42786	-1.8932		10.55	-1.0504	-2.3089
10.56	-0.47448	-1.2096		10.56	-0.39302	-1.7574		10.56	-1.0067	-2.1599
10.57	-0.53713	-1.3143		10.57	-0.48945	-1.8498		10.57	-1.1563	-2.2823
10.58	-0.57388	-1.4759		10.58	-0.53417	-2.1469		10.58	-1.2519	-2.4425
10.59	-0.73208	-1.6092		10.59	-0.63345	-2.258		10.59	-1.294	-2.5917
10.6	-0.62571	-1.4212		10.6	-0.52549	-2.0005		10.6	-1.1463	-2.3139
10.61	-0.43428	-1.2134		10.61	-0.33034	-1.8421		10.61	-0.88021	-2.073
10.62	-0.29724	-0.94545		10.62	-0.22798	-1.5298		10.62	-0.79203	-1.8739
10.63	-0.44417	-1.0016		10.63	-0.33368	-1.5427		10.63	-0.85462	-1.9653
10.64	-0.59503	-1.11		10.64	-0.49204	-1.6164		10.64	-0.98042	-2.114
10.65	-0.47587	-0.99632		10.65	-0.36697	-1.4488		10.65	-0.82261	-1.8859
10.66	-0.59115	-1.0885		10.66	-0.44121	-1.5048		10.66	-0.87816	-2.0301
10.67	-0.70586	-1.1239		10.67	-0.51884	-1.4871		10.67	-0.91485	-2.167
10.68	-0.53713	-0.91181		10.68	-0.39265	-1.2563		10.68	-0.73815	-1.8683
10.69	-0.52533	-0.94083		10.69	-0.41465	-1.3196		10.69	-0.80662	-1.8303
10.7	-0.51329	-0.95486		10.7	-0.40431	-1.2922		10.7	-0.81967	-1.8278
10.71	-0.36675	-0.79203		10.71	-0.32178	-1.0582		10.71	-0.71767	-1.7529
10.72	-0.51174	-1.0021		10.72	-0.48374	-1.2467		10.72	-0.84557	-1.8916
10.73	-0.53901	-1.1072		10.73	-0.56922	-1.2459		10.73	-0.91484	-1.9912
10.74	-0.35361	-1.1245		10.74	-0.40778	-1.1646		10.74	-0.77467	-1.8749
10.75	-0.22126	-1.0376		10.75	-0.30322	-1.1353		10.75	-0.68662	-1.7064
10.76	-0.35892	-1.1982		10.76	-0.4967	-1.3078		10.76	-0.80526	-1.963
10.77	-0.24067	-1.1154		10.77	-0.39872	-1.2094		10.77	-0.64885	-1.8968
10.78	-0.37278	-1.1804		10.78	-0.47991	-1.2872		10.78	-0.73826	-2.019
10.79	-0.31312	-1.1185		10.79	-0.41257	-1.1934		10.79	-0.63319	-1.95
10.8	-0.20637	-1.0001		10.8	-0.21553	-1.1254		10.8	-0.49544	-1.7764
10.81	-0.45496	-1.2913		10.81	-0.49725	-1.4242		10.81	-0.77501	-2.127
10.82	-0.35841	-1.2178		10.82	-0.4193	-1.3416		10.82	-0.60612	-2.0294
10.83	-0.20082	-1.051		10.83	-0.19892	-1.1685		10.83	-0.38943	-1.7439
10.84	0.052014	-0.66696		10.84	0.086159	-0.83789		10.84	-0.018215	-1.3752
10.85	0.25895	-0.23557		10.85	0.37874	-0.65028		10.85	0.25683	-1.1332
10.86	0.12703	-0.46224		10.86	0.3104	-0.82498		10.86	0.15994	-1.3112
10.87	-0.039722	-0.59222		10.87	0.17711	-0.89095		10.87	0.023113	-1.3748
10.88	-0.40974	-0.9582		10.88	-0.23365	-1.3992		10.88	-0.32361	-1.6883
10.89	-0.30589	-0.65249		10.89	-0.031597	-1.0105		10.89	-0.10503	-1.473
10.9	-0.23175	-0.58577		10.9	0.072335	-0.88335		10.9	0.005577	-1.3929
10.91	-0.011989	-0.30206		10.91	0.29683	-0.65119		10.91	0.30417	-1.1092
10.92	0.47019	0.25147		10.92	0.75956	-0.2258		10.92	0.66359	-0.5579
10.93	0.39389	0.41691		10.93	0.76974	-0.15119		10.93	0.56105	-0.38243
10.94	0.097873	0.089584		10.94	0.37564	-0.46298		10.94	0.20325	-0.80743
10.95	-0.057095	-0.13742		10.95	0.18418	-0.57611		10.95	0.044529	-0.98489
10.96	-0.10634	-0.35577		10.96	0.040974	-0.74091		10.96	-0.077404	-1.0786
10.97	-0.28606	-0.45454		10.97	-0.078236	-0.81721		10.97	-0.23302	-1.128
10.98	-0.20777	-0.44193		10.98	-0.066498	-0.79912		10.98	-0.20733	-1.1005
10.99	0.029403	-0.30941		10.99	0.1455	-0.81123		10.99	-0.10274	-0.98128
11	0.098156	-0.28959		11	0.08102	-0.68221		11	-0.12042	-1.0197
11.01	0.36087	0.038475		11.01	0.35235	-0.27882		11.01	0.14946	-0.63804
11.02	0.59024	0.22895		11.02	0.50019	-0.041771		11.02	0.32396	-0.411
11.03	0.41562	0.15007		11.03	0.40326	-0.050896		11.03	0.080105	-0.46408
11.04	0.18983	-0.305		11.04	0.086911	-0.41828		11.04	-0.23531	-0.79903
11.05	0.090256	-0.56694		11.05	-0.019318	-0.41615		11.05	-0.3112	-0.92562
11.06	0.33296	-0.48161		11.06	0.14853	-0.29828		11.06	-0.17473	-0.64352
11.07	-0.042305	-0.84622		11.07	-0.28867	-0.64301		11.07	-0.59786	-1.2274
11.08	0.17941	-0.49667		11.08	-0.10591	-0.12245		11.08	-0.43398	-0.7778
11.09	-0.046441	-0.91362		11.09	-0.43689	-0.56024		11.09	-0.89023	-1.068
11.1	0.24457	-0.72495		11.1	-0.018364	-0.33645		11.1	-0.53005	-0.72311
11.11	0.51668	-0.19583		11.11	0.37603	0.18131		11.11	-0.14592	-0.1935
11.12	0.23481	-0.3071		11.12	0.17817	-0.082012		11.12	-0.26297	-0.17171
11.13	0.047325	-0.44241		11.13	-0.030045	-0.29567		11.13	-0.3441	-0.20409
11.14	0.022205	-0.47363		11.14	0.015282	-0.24721		11.14	-0.33268	-0.42272
11.15	-0.50133	-0.98469		11.15	-0.53591	-0.91334		11.15	-0.95417	-1.0432
11.16	-0.65233	-0.88307		11.16	-0.54738	-0.92494		11.16	-0.83945	-0.97235
11.17	-0.24623	-0.52207		11.17	-0.090107	-0.74236		11.17	-0.45676	-0.64041
11.18	-0.12841	-0.093227		11.18	0.21041	-0.53146		11.18	-0.040542	-0.28603
11.19	-0.30539	-0.25729		11.19	-0.10767	-0.60429		11.19	-0.16426	-0.52268
11.2	-0.23326	-0.14216		11.2	0.045425	-0.69914		11.2	-0.073796	-0.45867
11.21	-0.47677	-0.22954		11.21	-0.22328	-1.0378		11.21	-0.14209	-0.80273
11.22	-0.58708	0.000492		11.22	-0.39155	-0.85335		11.22	0.015831	-0.66796
11.23	-0.53184	0.004589		11.23	-0.35593	-0.82834		11.23	0.16001	-0.63076
11.24	-0.13746	0.15787		11.24	-0.11861	-0.79625		11.24	0.37635	-0.49526
11.25	-0.1064	-0.095421		11.25	-0.27419	-0.78955		11.25	0.31227	-0.50569
11.26	0.11508	-0.1201		11.26	-0.20717	-0.58178		11.26	0.34745	-0.49872
11.27	0.41494	-0.058155		11.27	-0.001934	-0.41338		11.27	0.48383	-0.29089
11.28	0.49654	0.078659		11.28	-0.12626	-0.20921		11.28	0.37553	-0.22702
11.29	1.1712	0.75236		11.29	0.6762	0.51507		11.29	1.1934	0.65717
11.3	1.7579	1.2074		11.3	1.3003	1.0937		11.3	1.7235	1.4239
11.31	1.9679	1.1782		11.31	1.6384	1.393		11.31	1.8612	1.8417
11.32	1.7681	1.0832		11.32	1.7034	1.5688		11.32	1.7648	1.9732
11.33	0.22112	-0.98201		11.33	0.30704	-0.08553		11.33	-0.035466	0.13082
11.34	-0.21598	-1.1572		11.34	0.22369	-0.33085		11.34	-0.15305	-0.37588
11.35	0.6502	0.081577		11.35	1.1554	0.59905		11.35	0.84988	0.57443
11.36	1.4084	1.3858		11.36	1.846	1.7904		11.36	1.8249	1.8376
11.37	2.0129	2.4072		11.37	2.6493	2.6983		11.37	2.7022	3.0481
11.38	1.4938	1.5934		11.38	2.1118	1.9996		11.38	2.2274	2.4639
11.39	1.2893	1.4647		11.39	1.9071	2.0749		11.39	1.8583	2.3712
11.4	0.036003	0.29958		11.4	0.65646	0.82098		11.4	0.66604	1.2605
11.41	-0.18452	-0.62038		11.41	0.18106	0.18252		11.41	0.25536	0.14796
11.42	0.97235	0.62408		11.42	1.1944	1.0784		11.42	1.0746	1.3059
11.43	0.58884	0.73591		11.43	0.69577	0.81439		11.43	0.88572	1.4642
11.44	-0.22358	-0.13964		11.44	-0.14833	0.028827		11.44	0.10414	0.623
11.45	-0.027294	-0.009621		11.45	-0.069889	0.15371		11.45	0.051838	0.61236
11.46	0.37038	0.21589		11.46	0.32191	0.42002		11.46	0.45539	1.1494
11.47	0.48903	0.50357		11.47	0.77074	0.67935		11.47	0.71632	1.6262
11.48	0.53805	0.22778		11.48	0.7646	0.31516		11.48	0.47886	1.6222
11.49	-0.65797	-0.53309		11.49	-0.41524	-0.3719		11.49	-0.63072	0.65915
11.5	-1.74	-1.5396		11.5	-1.6649	-1.1507		11.5	-2.0255	-0.29756
11.51	-1.4762	-1.5256		11.51	-1.1478	-1.0036		11.51	-1.9137	-0.25617
11.52	-0.15808	-0.59707		11.52	0.089531	-0.20525		11.52	-0.69452	0.70693
11.53	0.61394	1.0295		11.53	0.97327	1.2687		11.53	0.43594	1.9832
11.54	1.0419	1.7873		11.54	1.4185	2.0441		11.54	0.7632	2.8788
11.55	-0.075935	0.57394		11.55	0.087246	0.95694		11.55	-0.87617	2.0168
11.56	-1.06	-0.47081		11.56	-0.61289	0.034702		11.56	-1.7699	0.65981
11.57	-1.3283	-0.57927		11.57	-0.79228	-0.29166		11.57	-1.6775	-0.14021
11.58	-0.85554	0.010845		11.58	-0.18475	0.187		11.58	-0.99423	0.20971
11.59	-0.021119	0.92676		11.59	0.59651	1.2058		11.59	0.076744	1.2549
11.6	0.32715	1.343		11.6	0.89588	1.6861		11.6	0.37708	1.9468
11.61	-0.93367	0.21383		11.61	-0.32181	0.60039		11.61	-1.0178	0.97023
11.62	-1.2149	-0.37684		11.62	-0.63718	0.090244		11.62	-1.0649	0.15249
11.63	-0.22672	0.31542		11.63	0.16438	0.70996		11.63	-0.019825	0.80811
11.64	-0.63552	0.21662		11.64	-0.13306	0.59331		11.64	-0.30388	0.65787
11.65	-0.87599	-0.13425		11.65	-0.60903	0.45982		11.65	-0.54137	0.58407
11.66	-0.69579	-0.18933		11.66	-0.24561	0.47325		11.66	-0.46321	0.5357
11.67	-0.23762	0.57324		11.67	0.20032	1.0919		11.67	0.14003	1.3009
11.68	-0.4143	0.092327		11.68	-0.086979	0.83614		11.68	-0.082165	1.1351
11.69	-0.29227	0.011204		11.69	0.012013	0.83502		11.69	-0.2162	1.1123
11.7	-0.71146	-0.71875		11.7	-0.54637	0.15394		11.7	-0.7771	0.58175
11.71	-0.30086	-0.78231		11.71	-0.38314	-0.10875		11.71	-0.70741	0.33391
11.72	-0.10975	-0.43187		11.72	-0.18791	0.20585		11.72	-0.45555	0.57077
11.73	0.32795	0.091232		11.73	0.24269	0.59959		11.73	-0.10706	0.90764
11.74	0.53175	0.18436		11.74	0.46747	0.76766		11.74	0.00901	1.0295
11.75	0.36241	0.086506		11.75	0.37505	0.58432		11.75	-0.23957	1.0452
11.76	-0.38292	-0.7084		11.76	-0.23769	-0.35979		11.76	-1.0114	-0.060058
11.77	-0.66385	-1.0841		11.77	-0.45656	-0.70046		11.77	-1.1267	-0.3305
11.78	-0.87195	-1.0978		11.78	-0.53908	-0.65353		11.78	-1.2301	-0.65179
11.79	-0.34543	-0.58231		11.79	-0.14796	-0.19701		11.79	-0.76751	-0.22104
11.8	-0.15206	-0.19144		11.8	0.071605	0.059067		11.8	-0.57168	0.072166
11.81	-0.068695	0.33613		11.81	0.37335	0.4505		11.81	-0.45411	0.47018
11.82	-0.63415	-0.31182		11.82	-0.078434	-0.14811		11.82	-1.0764	-0.15329
11.83	-0.99215	-0.95287		11.83	-0.4259	-0.80502		11.83	-1.3434	-0.74176
11.84	-1.0103	-0.85095		11.84	-0.46075	-0.89007		11.84	-1.476	-0.92284
11.85	-1.2474	-1.2902		11.85	-0.66092	-1.3205		11.85	-1.7433	-1.2916
11.86	-1.1746	-1.0347		11.86	-0.50579	-0.86594		11.86	-1.6008	-1.077
11.87	-1.0437	-0.86863		11.87	-0.2002	-0.66557		11.87	-1.3706	-0.82008
11.88	-1.6587	-1.5672		11.88	-0.71983	-1.4996		11.88	-1.8985	-1.5163
11.89	-1.825	-1.8452		11.89	-0.93976	-1.9524		11.89	-2.0378	-1.8979
11.9	-1.3794	-1.6413		11.9	-0.49032	-1.7391		11.9	-1.6175	-1.8366
11.91	-1.7575	-2.1084		11.91	-0.85081	-1.8965		11.91	-1.9986	-2.2262
11.92	-1.3963	-2.1292		11.92	-0.5895	-2.0191		11.92	-1.7775	-2.3476
11.93	-1.3581	-2.2785		11.93	-0.76792	-2.2493		11.93	-1.7424	-2.625
11.94	-1.5108	-2.6336		11.94	-1.0253	-2.6842		11.94	-1.9995	-3.3722
11.95	-0.72749	-2.0368		11.95	-0.35333	-2.2617		11.95	-1.3467	-2.9589
11.96	-0.50968	-1.8514		11.96	-0.22566	-2.1395		11.96	-1.0875	-2.6243
11.97	-0.4919	-1.5909		11.97	-0.22434	-2.0184		11.97	-1.0084	-2.7261
11.98	-0.46201	-1.7602		11.98	-0.16468	-2.3261		11.98	-1.0044	-2.8376
11.99	-0.61876	-1.959		11.99	-0.24489	-2.6018		11.99	-1.0295	-3.2805
12	-0.66878	-2.2131		12	-0.29212	-3.1644		12	-1.0273	-3.7953
12.01	-0.05817	-1.4281		12.01	0.3381	-2.2446		12.01	-0.42932	-3.2733
12.02	-0.19879	-1.473		12.02	0.22843	-2.4249		12.02	-0.46675	-3.2474
12.03	-0.82263	-2.0447		12.03	-0.30626	-2.9972		12.03	-0.99977	-3.8552
12.04	-0.67626	-2.167		12.04	-0.34519	-3.096		12.04	-1.0179	-4.0508
12.05	-1.1883	-2.7244		12.05	-0.81174	-3.6822		12.05	-1.441	-4.8202
12.06	-1.1682	-2.8267		12.06	-0.83608	-3.7826		12.06	-1.3852	-5.5187
12.07	-0.61424	-2.0597		12.07	-0.20541	-2.9582		12.07	-0.82479	-4.6021
12.08	-0.49381	-1.748		12.08	-0.00853	-2.549		12.08	-0.61652	-4.0642
12.09	-0.67582	-1.8833		12.09	-0.17822	-2.633		12.09	-0.78142	-4.0123
12.1	-0.96367	-2.2435		12.1	-0.51789	-2.9798		12.1	-1.1064	-4.3238
12.11	-1.2064	-2.7301		12.11	-0.76748	-3.3606		12.11	-1.3673	-4.8497
12.12	-1.166	-2.7432		12.12	-0.73318	-3.2969		12.12	-1.3577	-5.022
12.13	-1.1846	-2.7364		12.13	-0.80571	-3.2652		12.13	-1.3643	-5.0816
12.14	-0.91996	-2.5085		12.14	-0.62956	-3.1852		12.14	-1.1778	-4.756
12.15	-0.76051	-2.2661		12.15	-0.50148	-2.9761		12.15	-1.0632	-4.4881
12.16	-1.0138	-2.5279		12.16	-0.80764	-3.3265		12.16	-1.3373	-4.764
12.17	-0.92738	-2.5996		12.17	-0.82425	-3.4004		12.17	-1.3766	-4.7999
12.18	-0.90261	-2.3969		12.18	-0.84999	-3.154		12.18	-1.2912	-4.7779
12.19	-0.86369	-2.2549		12.19	-0.82979	-3.1487		12.19	-1.1838	-4.802
12.2	-0.64525	-1.9727		12.2	-0.62159	-2.988		12.2	-0.98346	-4.6094
12.21	-0.69261	-1.8848		12.21	-0.70055	-3.0161		12.21	-1.0662	-4.6076
12.22	-0.85036	-1.9934		12.22	-0.90695	-3.2383		12.22	-1.3557	-4.7979
12.23	-0.75759	-2.0224		12.23	-0.92649	-3.3341		12.23	-1.2949	-4.8149
12.24	-0.61556	-1.8573		12.24	-0.80918	-3.0974		12.24	-1.082	-4.6689
12.25	-0.54998	-1.7169		12.25	-0.73272	-3.0983		12.25	-0.96826	-4.512
12.26	-0.29972	-1.5429		12.26	-0.5077	-2.8746		12.26	-0.7804	-4.1865
12.27	-0.37696	-1.594		12.27	-0.53574	-2.8508		12.27	-0.84852	-4.1334
12.28	-0.60266	-1.7787		12.28	-0.70926	-2.9619		12.28	-1.0364	-4.2496
12.29	-0.35523	-1.5396		12.29	-0.4758	-2.704		12.29	-0.79076	-3.8673
12.3	-0.42265	-1.7127		12.3	-0.57896	-2.7496		12.3	-0.83706	-4.0274
12.31	-0.50657	-1.7438		12.31	-0.63936	-2.7262		12.31	-0.87005	-4.0162
12.32	-0.55529	-1.7736		12.32	-0.60673	-2.7016		12.32	-0.91355	-4.0074
12.33	-0.48509	-1.7039		12.33	-0.53868	-2.5384		12.33	-0.81192	-3.836
12.34	-0.51804	-1.7403		12.34	-0.61784	-2.4983		12.34	-0.90338	-3.9492
12.35	-0.42989	-1.6475		12.35	-0.51569	-2.3742		12.35	-0.81608	-3.7911
12.36	-0.35174	-1.5774		12.36	-0.4544	-2.2236		12.36	-0.72526	-3.5984
12.37	-0.54365	-1.6315		12.37	-0.55816	-2.2536		12.37	-0.85022	-3.7099
12.38	-0.72262	-1.717		12.38	-0.71757	-2.3072		12.38	-1.0264	-3.8508
12.39	-0.70129	-1.7082		12.39	-0.6911	-2.1786		12.39	-1.0377	-3.7741
12.4	-0.55757	-1.4978		12.4	-0.51032	-1.9109		12.4	-0.88251	-3.5301
12.41	-0.64028	-1.4104		12.41	-0.59719	-1.8647		12.41	-0.93261	-3.4793
12.42	-0.41948	-1.2445		12.42	-0.45152	-1.6388		12.42	-0.73841	-3.127
12.43	-0.37886	-1.0963		12.43	-0.40132	-1.4112		12.43	-0.64022	-2.9179
12.44	-0.49772	-1.255		12.44	-0.55186	-1.6064		12.44	-0.78082	-3.0649
12.45	-0.40188	-1.1475		12.45	-0.4082	-1.5087		12.45	-0.64167	-2.8399
12.46	-0.49928	-1.2631		12.46	-0.51157	-1.6462		12.46	-0.71347	-2.9206
12.47	-0.54537	-1.2566		12.47	-0.59266	-1.6545		12.47	-0.76988	-2.9719
12.48	-0.4204	-1.1333		12.48	-0.47866	-1.6307		12.48	-0.64387	-2.8338
12.49	-0.32635	-0.97272		12.49	-0.37854	-1.5113		12.49	-0.48105	-2.6613
12.5	-0.43319	-1.0121		12.5	-0.44706	-1.6364		12.5	-0.59306	-2.6664
12.51	-0.49305	-1.0854		12.51	-0.5388	-1.7942		12.51	-0.65161	-2.7243
12.52	-0.51182	-1.2084		12.52	-0.57098	-1.9035		12.52	-0.63452	-2.6829
12.53	-0.41949	-1.0384		12.53	-0.48997	-1.82		12.53	-0.53385	-2.5805
12.54	-0.13799	-0.66233		12.54	-0.16547	-1.4821		12.54	-0.21455	-2.1616
12.55	-0.197	-0.74318		12.55	-0.27564	-1.5428		12.55	-0.31641	-2.1698
12.56	-0.44136	-1.048		12.56	-0.53351	-1.7605		12.56	-0.61185	-2.4644
12.57	-0.55429	-1.1663		12.57	-0.64786	-1.8862		12.57	-0.75176	-2.586
12.58	-0.44699	-1.0966		12.58	-0.53319	-1.76		12.58	-0.6304	-2.3381
12.59	-0.36091	-0.99162		12.59	-0.43518	-1.5909		12.59	-0.54797	-2.1685
12.6	-0.20661	-0.76924		12.6	-0.28834	-1.3604		12.6	-0.41917	-1.9419
12.61	-0.28723	-0.80398		12.61	-0.35244	-1.3791		12.61	-0.47355	-1.9109
12.62	-0.45946	-0.95718		12.62	-0.45734	-1.4649		12.62	-0.66277	-2.0541
12.63	-0.52472	-1.0016		12.63	-0.44178	-1.5147		12.63	-0.63827	-2.0886
12.64	-0.37777	-0.94339		12.64	-0.29572	-1.3473		12.64	-0.49213	-1.9161
12.65	-0.2174	-0.77455		12.65	-0.14656	-1.174		12.65	-0.40097	-1.7455
12.66	-0.34958	-0.78448		12.66	-0.22806	-1.2245		12.66	-0.49301	-1.8224
12.67	-0.52988	-0.98229		12.67	-0.3806	-1.4475		12.67	-0.66713	-2.0226
12.68	-0.65364	-1.1473		12.68	-0.45809	-1.5135		12.68	-0.75203	-2.142
12.69	-0.48013	-1.0456		12.69	-0.29904	-1.3661		12.69	-0.56559	-1.9801
12.7	-0.25303	-0.84869		12.7	-0.11523	-1.1265		12.7	-0.32729	-1.695
12.71	-0.060585	-0.59529		12.71	0.088514	-0.84158		12.71	-0.13947	-1.3831
12.72	-0.20141	-0.63902		12.72	0.007314	-0.92771		12.72	-0.28518	-1.4344
12.73	-0.38281	-0.85033		12.73	-0.22925	-1.0976		12.73	-0.43939	-1.6659
12.74	-0.49534	-1.1284		12.74	-0.42863	-1.2975		12.74	-0.59986	-1.9024
12.75	-0.49348	-1.0917		12.75	-0.43853	-1.2171		12.75	-0.54423	-1.8736
12.76	-0.12897	-0.71744		12.76	-0.050146	-0.81922		12.76	-0.15472	-1.3813
12.77	-0.001089	-0.47389		12.77	0.10808	-0.61304		12.77	-0.023937	-1.1077
12.78	-0.20509	-0.65573		12.78	-0.12706	-0.78798		12.78	-0.21551	-1.2959
12.79	-0.36312	-0.86347		12.79	-0.32146	-0.94835		12.79	-0.43034	-1.5379
12.8	-0.3839	-1.007		12.8	-0.38393	-1.114		12.8	-0.48294	-1.7426
12.81	-0.25587	-0.85892		12.81	-0.28527	-0.978		12.81	-0.38042	-1.675
12.82	-0.018375	-0.57585		12.82	-0.086031	-0.76738		12.82	-0.17081	-1.3842
12.83	-0.07934	-0.63564		12.83	-0.14365	-0.88019		12.83	-0.23235	-1.4209
12.84	-0.25132	-0.71219		12.84	-0.31344	-0.98707		12.84	-0.38744	-1.5619
12.85	-0.38082	-0.86789		12.85	-0.45906	-1.1427		12.85	-0.53799	-1.768
12.86	-0.23466	-0.86945		12.86	-0.34331	-1.0579		12.86	-0.436	-1.8005
12.87	-0.12134	-0.71927		12.87	-0.26285	-0.90043		12.87	-0.35225	-1.6954
12.88	-0.12145	-0.56746		12.88	-0.23931	-0.84491		12.88	-0.31403	-1.5843
12.89	-0.20282	-0.67011		12.89	-0.27881	-0.96042		12.89	-0.40969	-1.6114
12.9	-0.34974	-0.76209		12.9	-0.41801	-1.0399		12.9	-0.55486	-1.6581
12.91	-0.51007	-0.89871		12.91	-0.5602	-1.1799		12.91	-0.64328	-1.8158
12.92	-0.28968	-0.67684		12.92	-0.30168	-0.9402		12.92	-0.40756	-1.5661
12.93	-0.27849	-0.57831		12.93	-0.24874	-0.81707		12.93	-0.33925	-1.4772
12.94	-0.39493	-0.64098		12.94	-0.36742	-0.89753		12.94	-0.44869	-1.5443
12.95	-0.40491	-0.66818		12.95	-0.36958	-0.97312		12.95	-0.50362	-1.5721
12.96	-0.5316	-0.8438		12.96	-0.4963	-1.1634		12.96	-0.62283	-1.7293
12.97	-0.58344	-0.7771		12.97	-0.51805	-1.1197		12.97	-0.64107	-1.7077
12.98	-0.3921	-0.63797		12.98	-0.29527	-0.92944		12.98	-0.45103	-1.4834
12.99	-0.24234	-0.53307		12.99	-0.13432	-0.75609		12.99	-0.32926	-1.333
13	-0.43958	-0.63359		13	-0.33689	-0.884		13	-0.51351	-1.5384
13.01	-0.55357	-0.74312		13.01	-0.47451	-1.016		13.01	-0.65903	-1.6784
13.02	-0.52361	-0.82869		13.02	-0.44365	-1.0729		13.02	-0.65366	-1.6672
13.03	-0.5526	-0.86759		13.03	-0.55177	-1.1283		13.03	-0.70651	-1.7201
13.04	-0.4488	-0.69165		13.04	-0.45618	-1.0074		13.04	-0.57745	-1.5846
13.05	-0.32037	-0.589		13.05	-0.30523	-0.81205		13.05	-0.45157	-1.3551
13.06	-0.38737	-0.62739		13.06	-0.38271	-0.82662		13.06	-0.5031	-1.3962
13.07	-0.40734	-0.65815		13.07	-0.39377	-0.91284		13.07	-0.52111	-1.4079
13.08	-0.28448	-0.65962		13.08	-0.31796	-0.89642		13.08	-0.44155	-1.3569
13.09	-0.38155	-0.76868		13.09	-0.45421	-1.005		13.09	-0.54333	-1.4427
13.1	-0.31468	-0.59316		13.1	-0.32886	-0.88027		13.1	-0.42216	-1.3153
13.11	-0.20319	-0.57812		13.11	-0.19827	-0.84002		13.11	-0.35953	-1.1822
13.12	-0.30727	-0.76832		13.12	-0.32896	-0.98527		13.12	-0.44416	-1.346
13.13	-0.46265	-0.98068		13.13	-0.49291	-1.2182		13.13	-0.62982	-1.5967
13.14	-0.23945	-0.82356		13.14	-0.25017	-1.0211		13.14	-0.40971	-1.4157
13.15	-0.030372	-0.62628		13.15	-0.005136	-0.82248		13.15	-0.19074	-1.1905
13.16	-0.041748	-0.54115		13.16	-0.005409	-0.75926		13.16	-0.17523	-1.1716
13.17	-0.077511	-0.62991		13.17	-0.027214	-0.87564		13.17	-0.23693	-1.2241
13.18	-0.24623	-0.80248		13.18	-0.16443	-1.0455		13.18	-0.384	-1.4184
13.19	-0.39401	-0.95086		13.19	-0.28204	-1.2002		13.19	-0.52208	-1.6356
13.2	-0.16882	-0.8237		13.2	-0.003773	-1.0384		13.2	-0.31964	-1.4955
13.21	-0.12572	-0.72135		13.21	0.058449	-0.90901		13.21	-0.20516	-1.4291
13.22	-0.27194	-0.71654		13.22	-0.062885	-0.99208		13.22	-0.28594	-1.4945
13.23	-0.17865	-0.57934		13.23	0.037537	-0.89731		13.23	-0.1996	-1.3789
13.24	-0.26606	-0.68055		13.24	-0.031193	-0.95264		13.24	-0.24741	-1.4258
13.25	-0.37061	-0.73829		13.25	-0.12283	-1.0009		13.25	-0.30999	-1.5
13.26	-0.31911	-0.67396		13.26	-0.08316	-1.0038		13.26	-0.32184	-1.4706
13.27	-0.24887	-0.56563		13.27	-0.01313	-0.87941		13.27	-0.24005	-1.3156
13.28	-0.28295	-0.57394		13.28	-0.04845	-0.86959		13.28	-0.2816	-1.3145
13.29	-0.26928	-0.60859		13.29	-0.093495	-0.92431		13.29	-0.33419	-1.3933
13.3	-0.27773	-0.63921		13.3	-0.12222	-0.96274		13.3	-0.38661	-1.4243
13.31	-0.44853	-0.83822		13.31	-0.28038	-1.1555		13.31	-0.54073	-1.6943
13.32	-0.24214	-0.69839		13.32	-0.13652	-1.0499		13.32	-0.39202	-1.5918
13.33	-0.039669	-0.53713		13.33	0.069534	-0.81731		13.33	-0.16011	-1.3411
13.34	-0.18837	-0.63474		13.34	-0.10029	-0.91438		13.34	-0.31008	-1.4567
13.35	-0.35503	-0.80869		13.35	-0.37961	-1.1714		13.35	-0.57053	-1.712
13.36	-0.28094	-0.86654		13.36	-0.31204	-1.1512		13.36	-0.50792	-1.7321
13.37	-0.35787	-0.99831		13.37	-0.46484	-1.2526		13.37	-0.57029	-1.9033
13.38	-0.36721	-0.9481		13.38	-0.48604	-1.2574		13.38	-0.55079	-1.8737
13.39	-0.30283	-0.81901		13.39	-0.38561	-1.2298		13.39	-0.46111	-1.7722
13.4	-0.58931	-1.0367		13.4	-0.63322	-1.4422		13.4	-0.70434	-1.9712
13.41	-0.59858	-1.0946		13.41	-0.66608	-1.5444		13.41	-0.78915	-2.0029
13.42	-0.50627	-1.1035		13.42	-0.59397	-1.5625		13.42	-0.77359	-2.0327
13.43	-0.4441	-0.99942		13.43	-0.55139	-1.445		13.43	-0.69323	-1.9591
13.44	-0.30679	-0.79574		13.44	-0.41126	-1.2543		13.44	-0.52965	-1.7942
13.45	-0.257	-0.75545		13.45	-0.34052	-1.2209		13.45	-0.43983	-1.7204
13.46	-0.41596	-0.89887		13.46	-0.46295	-1.3555		13.46	-0.57861	-1.8618
13.47	-0.60794	-1.066		13.47	-0.657	-1.582		13.47	-0.77345	-2.1303
13.48	-0.61819	-1.1655		13.48	-0.65531	-1.6755		13.48	-0.82897	-2.2347
13.49	-0.38228	-0.93043		13.49	-0.41131	-1.4623		13.49	-0.57791	-1.9748
13.5	-0.30419	-0.84398		13.5	-0.35893	-1.366		13.5	-0.46113	-1.89
13.51	-0.28398	-0.84427		13.51	-0.37188	-1.4057		13.51	-0.41962	-1.9816
13.52	-0.33422	-0.88868		13.52	-0.38768	-1.4549		13.52	-0.4179	-1.9951
13.53	-0.3194	-0.89893		13.53	-0.34251	-1.5118		13.53	-0.32321	-1.9
13.54	-0.17455	-0.87966		13.54	-0.21984	-1.4562		13.54	-0.26848	-1.7545
13.55	-0.18252	-0.92798		13.55	-0.23456	-1.459		13.55	-0.26088	-1.8023
13.56	-0.20232	-0.86384		13.56	-0.2359	-1.4528		13.56	-0.27161	-1.7187
13.57	-0.073803	-0.7013		13.57	-0.14275	-1.342		13.57	-0.17397	-1.5607
13.58	-0.083603	-0.74926		13.58	-0.13985	-1.3322		13.58	-0.10602	-1.5472
13.59	-0.29182	-0.98352		13.59	-0.35945	-1.5601		13.59	-0.2917	-1.8025
13.6	-0.26509	-1.0072		13.6	-0.3233	-1.4715		13.6	-0.29023	-1.7264
13.61	-0.13201	-0.95453		13.61	-0.1767	-1.3363		13.61	-0.14705	-1.6133
13.62	-0.30284	-1.155		13.62	-0.3383	-1.4701		13.62	-0.33126	-1.7586
13.63	-0.38819	-1.2486		13.63	-0.44848	-1.5257		13.63	-0.48853	-1.8667
13.64	-0.4049	-1.4183		13.64	-0.44628	-1.5973		13.64	-0.54726	-1.985
13.65	-0.37651	-1.3007		13.65	-0.38931	-1.5015		13.65	-0.52243	-1.9026
13.66	-0.19405	-1.2146		13.66	-0.26543	-1.4279		13.66	-0.40649	-1.8538
13.67	-0.17776	-1.3022		13.67	-0.24067	-1.5121		13.67	-0.43435	-1.9169
13.68	-0.16569	-1.3114		13.68	-0.2799	-1.4791		13.68	-0.48307	-1.983
13.69	-0.11903	-1.2686		13.69	-0.27689	-1.4066		13.69	-0.48083	-1.9151
13.7	-0.056789	-1.2233		13.7	-0.18908	-1.3777		13.7	-0.45267	-1.8299
13.71	-0.10234	-1.3137		13.71	-0.25095	-1.3976		13.71	-0.48605	-1.9436
13.72	-0.15286	-1.2659		13.72	-0.27215	-1.3557		13.72	-0.52892	-1.9598
13.73	0.057201	-1.0966		13.73	-0.095043	-1.2228		13.73	-0.33329	-1.8455
13.74	0.13878	-1.0598		13.74	-0.06501	-1.1577		13.74	-0.2402	-1.8009
13.75	-0.009926	-1.0306		13.75	-0.16008	-1.1596		13.75	-0.34358	-1.8718
13.76	0.090538	-1.0073		13.76	-0.041786	-1.13		13.76	-0.27964	-1.7884
13.77	0.18365	-0.9347		13.77	0.017224	-0.93291		13.77	-0.13133	-1.7723
13.78	0.024555	-0.87576		13.78	-0.14664	-0.95833		13.78	-0.24236	-1.9116
13.79	0.15942	-0.80547		13.79	-0.058048	-0.89774		13.79	-0.083164	-1.8746
13.8	0.23996	-0.72451		13.8	0.048778	-0.86506		13.8	0.076832	-1.8936
13.81	-0.16898	-0.87728		13.81	-0.31195	-1.1537		13.81	-0.2719	-2.2466
13.82	-0.18452	-0.89403		13.82	-0.35195	-1.264		13.82	-0.33391	-2.2134
13.83	0.10778	-0.62761		13.83	0.009789	-0.9931		13.83	0.030628	-1.901
13.84	0.06173	-0.46495		13.84	-0.012214	-0.86178		13.84	0.045002	-1.7594
13.85	-0.027134	-0.52331		13.85	-0.12245	-0.97539		13.85	-0.03598	-1.7748
13.86	-0.2505	-0.78112		13.86	-0.32369	-1.2448		13.86	-0.16794	-2.063
13.87	-0.60445	-0.97851		13.87	-0.71425	-1.4377		13.87	-0.5423	-2.3808
13.88	-0.75523	-1.1713		13.88	-0.85907	-1.5613		13.88	-0.75935	-2.4912
13.89	-0.53145	-1.1113		13.89	-0.68375	-1.3269		13.89	-0.5518	-2.2781
13.9	-0.65608	-1.0181		13.9	-0.86802	-1.4365		13.9	-0.66219	-2.1916
13.91	-0.56658	-0.90179		13.91	-0.75066	-1.3922		13.91	-0.6509	-1.9395
13.92	-0.36433	-0.88923		13.92	-0.56826	-1.2567		13.92	-0.47367	-1.8524
13.93	-0.58953	-1.0854		13.93	-0.75064	-1.51		13.93	-0.68372	-2.1252
13.94	-0.6819	-1.1357		13.94	-0.82907	-1.7213		13.94	-0.88296	-2.2295
13.95	-0.35309	-0.83014		13.95	-0.48995	-1.3757		13.95	-0.57544	-1.9295
13.96	-0.49485	-0.73441		13.96	-0.64595	-1.3295		13.96	-0.70306	-1.7222
13.97	-0.35943	-0.66553		13.97	-0.53124	-1.2643		13.97	-0.64903	-1.5106
13.98	-0.18964	-0.54776		13.98	-0.37474	-1.1146		13.98	-0.56157	-1.3
13.99	-0.21717	-0.60379		13.99	-0.42766	-1.0877		13.99	-0.60621	-1.2763
14	-0.152	-0.61784		14	-0.37462	-1.062		14	-0.57707	-1.2599
14.01	-0.09576	-0.64977		14.01	-0.2866	-0.98233		14.01	-0.49959	-1.2665
14.02	-0.18922	-0.7207		14.02	-0.39885	-1.0947		14.02	-0.6195	-1.2769
14.03	-0.34988	-0.87995		14.03	-0.63586	-1.2172		14.03	-0.86863	-1.4219
14.04	-0.18791	-0.83775		14.04	-0.47153	-1.1616		14.04	-0.73852	-1.0884
14.05	-0.10058	-0.93887		14.05	-0.34513	-1.1142		14.05	-0.57895	-1.0252
14.06	-0.036972	-0.76413		14.06	-0.20251	-0.84328		14.06	-0.38998	-0.90992
14.07	0.32809	-0.4622		14.07	0.16827	-0.45901		14.07	-0.12064	-0.53699
14.08	0.31503	-0.45991		14.08	0.1859	-0.2565		14.08	-0.061646	-0.48053
14.09	-0.084392	-0.9541		14.09	-0.2018	-0.61304		14.09	-0.36396	-0.87749
14.1	0.08337	-0.9382		14.1	-0.027702	-0.48848		14.1	-0.18524	-0.84898
14.11	0.24553	-0.73355		14.11	0.15964	-0.24463		14.11	0.029655	-0.62448
14.12	0.037785	-0.85601		14.12	-0.079654	-0.36492		14.12	-0.14244	-0.80639
14.13	-0.032802	-0.95111		14.13	-0.14448	-0.37347		14.13	-0.24596	-0.85547
14.14	0.080811	-1.0549		14.14	-0.031944	-0.3529		14.14	-0.10121	-0.94738
14.15	-0.15467	-1.0339		14.15	-0.19798	-0.43757		14.15	-0.2301	-1.2297
14.16	0.12793	-0.61478		14.16	0.10378	-0.090225		14.16	0.039269	-0.95601
14.17	0.42386	-0.52012		14.17	0.27711	0.15218		14.17	0.22771	-0.69803
14.18	0.31095	-0.54282		14.18	0.20102	0.111		14.18	0.1671	-0.75509
14.19	0.35549	-0.37799		14.19	0.20755	0.18142		14.19	0.16001	-0.80839
14.2	0.24128	-0.38881		14.2	0.18472	0.20686		14.2	0.16812	-0.85946
14.21	0.074173	-0.33165		14.21	0.039363	0.043663		14.21	0.049949	-1.0178
14.22	0.39965	-0.12251		14.22	0.32722	0.24894		14.22	0.26319	-0.84821
14.23	0.235	-0.26365		14.23	0.11538	0.024551		14.23	0.10516	-1.0172
14.24	0.053383	-0.26178		14.24	0.034408	-0.097244		14.24	-0.000488	-1.0182
14.25	-0.014889	-0.36779		14.25	-0.084969	-0.18012		14.25	-0.12002	-1.0513
14.26	-0.085488	-0.40905		14.26	-0.11483	-0.21968		14.26	-0.15375	-1.1692
14.27	-0.22352	-0.43411		14.27	-0.17973	-0.2754		14.27	-0.27698	-1.3486
14.28	-0.11148	-0.34184		14.28	-0.15181	-0.26795		14.28	-0.27753	-1.2006
14.29	-0.15169	-0.33748		14.29	-0.2465	-0.38967		14.29	-0.2838	-1.2186
14.3	-0.48384	-0.65361		14.3	-0.56951	-0.72329		14.3	-0.52508	-1.4989
14.31	-0.42054	-0.52053		14.31	-0.50385	-0.76075		14.31	-0.58617	-1.3418
14.32	-0.23918	-0.29087		14.32	-0.19824	-0.60843		14.32	-0.3864	-1.0044
14.33	-0.51739	-0.31455		14.33	-0.4252	-0.7946		14.33	-0.52118	-1.0823
14.34	-0.51985	-0.53704		14.34	-0.50183	-0.90819		14.34	-0.59864	-1.2163
14.35	-0.4319	-0.56289		14.35	-0.46973	-0.82687		14.35	-0.43502	-1.203
14.36	-0.52781	-0.43206		14.36	-0.4964	-0.80289		14.36	-0.40612	-1.1285
14.37	-0.13137	-0.069207		14.37	-0.092194	-0.36399		14.37	0.000827	-0.60162
14.38	0.017445	0.079239		14.38	0.15357	-0.20962		14.38	0.20986	-0.35435
14.39	-0.19904	0.057701		14.39	0.020435	-0.29366		14.39	0.035156	-0.44364
14.4	-0.20571	-0.028477		14.4	-0.070572	-0.32925		14.4	-0.044865	-0.46912
14.41	-0.34336	-0.24477		14.41	-0.20496	-0.49112		14.41	-0.16705	-0.60931
14.42	-0.44606	-0.18871		14.42	-0.16946	-0.50526		14.42	-0.1228	-0.6029
14.43	-0.32024	-0.14656		14.43	0.014129	-0.3982		14.43	0.038566	-0.45264
14.44	0.034454	0.11196		14.44	0.32699	-0.092815		14.44	0.34053	-0.12423
14.45	0.059754	0.2148		14.45	0.4355	0.024483		14.45	0.4623	0.018078
14.46	-0.19096	0.098797		14.46	0.26657	-0.046349		14.46	0.20445	-0.02142
14.47	0.05101	0.17844		14.47	0.43523	0.1561		14.47	0.39401	0.058345
14.48	-0.14261	0.10496		14.48	0.31587	0.17155		14.48	0.27422	-0.12935
14.49	-0.28898	0.009834		14.49	0.19912	0.11676		14.49	0.079353	-0.20936
14.5	-0.25999	-0.23806		14.5	0.17376	0.046067		14.5	0.043972	-0.23666
14.51	-0.41812	-0.3069		14.51	0.085304	0.033443		14.51	-0.006588	-0.36467
14.52	-0.29846	-0.22097		14.52	0.1454	0.18581		14.52	0.009106	-0.27351
14.53	-0.25089	-0.33202		14.53	0.1221	0.19152		14.53	0.20042	-0.34059
14.54	-0.18795	-0.19291		14.54	0.22807	0.27583		14.54	0.22543	-0.25527
14.55	-0.14538	-0.18229		14.55	0.19667	0.29469		14.55	0.21148	-0.30335
14.56	-0.12715	-0.32168		14.56	0.15787	0.18761		14.56	0.15157	-0.40705
14.57	-0.20961	-0.43011		14.57	0.085548	0.015308		14.57	0.029983	-0.4221
14.58	-0.42227	-0.49914		14.58	-0.075168	-0.1251		14.58	-0.13097	-0.54322
14.59	-0.22056	-0.44838		14.59	-0.000115	-0.11086		14.59	-0.03476	-0.5801
14.6	0.026081	-0.30442		14.6	0.20452	-0.025039		14.6	0.04237	-0.52718
14.61	-0.13863	-0.47066		14.61	0.002236	-0.18985		14.61	-0.083027	-0.85967
14.62	-0.006108	-0.32061		14.62	0.038513	-0.095051		14.62	-0.050042	-0.73295
14.63	0.22478	-0.09829		14.63	0.25324	0.075443		14.63	0.056942	-0.50882
14.64	0.18814	-0.062912		14.64	0.27573	-0.002548		14.64	0.006668	-0.46435
14.65	0.21091	-0.008702		14.65	0.27723	-0.019959		14.65	0.03033	-0.45686
14.66	0.012691	-0.21708		14.66	0.030411	-0.2318		14.66	-0.18675	-0.66735
14.67	-0.33237	-0.55909		14.67	-0.33101	-0.63247		14.67	-0.56058	-1.1145
14.68	-0.26516	-0.47887		14.68	-0.33912	-0.69582		14.68	-0.56329	-1.2482
14.69	-0.18709	-0.51769		14.69	-0.28157	-0.73922		14.69	-0.55964	-1.2186
14.7	-0.17326	-0.50586		14.7	-0.2507	-0.90064		14.7	-0.59742	-1.3497
14.71	-0.29068	-0.60816		14.71	-0.4497	-1.0352		14.71	-0.74994	-1.4439
14.72	-0.21159	-0.54984		14.72	-0.40491	-1.0879		14.72	-0.66148	-1.3764
14.73	-0.12447	-0.46997		14.73	-0.30341	-0.98649		14.73	-0.58835	-1.3182
14.74	-0.28954	-0.57481		14.74	-0.51177	-1.0885		14.74	-0.76778	-1.6035
14.75	-0.45197	-0.63096		14.75	-0.69765	-1.1693		14.75	-0.94338	-1.7655
14.76	-0.43425	-0.66531		14.76	-0.68037	-1.236		14.76	-1.0343	-1.8617
14.77	-0.37608	-0.66291		14.77	-0.63426	-1.2114		14.77	-0.93169	-1.9373
14.78	-0.6741	-0.92313		14.78	-0.97116	-1.4651		14.78	-1.154	-2.245
14.79	-0.6512	-0.91342		14.79	-0.94172	-1.4748		14.79	-1.1515	-2.2427
14.8	-0.41003	-0.6483		14.8	-0.65426	-1.1935		14.8	-0.85914	-1.9779
14.81	-0.33192	-0.59543		14.81	-0.59949	-1.103		14.81	-0.7914	-1.9061
14.82	-0.3014	-0.47044		14.82	-0.49551	-0.98015		14.82	-0.75559	-1.8383
14.83	-0.44289	-0.50704		14.83	-0.60523	-1.049		14.83	-0.76426	-1.925
14.84	-0.61261	-0.73823		14.84	-0.78612	-1.2872		14.84	-0.88171	-2.1049
14.85	-0.64806	-0.82425		14.85	-0.74217	-1.327		14.85	-0.86167	-2.0685
14.86	-0.64258	-0.87787		14.86	-0.75354	-1.315		14.86	-0.81212	-2.131
14.87	-0.58499	-0.90443		14.87	-0.69291	-1.2953		14.87	-0.7699	-2.1182
14.88	-0.46618	-0.78901		14.88	-0.52596	-1.1905		14.88	-0.60508	-1.9582
14.89	-0.44571	-0.80201		14.89	-0.51977	-1.1641		14.89	-0.51972	-1.8913
14.9	-0.59758	-1.0188		14.9	-0.70925	-1.3778		14.9	-0.64449	-2.0937
14.91	-0.63338	-1.0906		14.91	-0.7373	-1.4713		14.91	-0.68044	-2.1253
14.92	-0.56284	-1.0113		14.92	-0.61029	-1.322		14.92	-0.55577	-1.9622
14.93	-0.56382	-1.1311		14.93	-0.69773	-1.3963		14.93	-0.57912	-1.9843
14.94	-0.56412	-1.2512		14.94	-0.74458	-1.5452		14.94	-0.62147	-2.043
14.95	-0.54427	-1.3		14.95	-0.7239	-1.559		14.95	-0.60798	-2.1021
14.96	-0.45033	-1.1595		14.96	-0.65697	-1.4633		14.96	-0.5282	-2.0001
14.97	-0.46423	-1.2266		14.97	-0.68521	-1.5415		14.97	-0.51803	-2.0277
14.98	-0.37288	-1.153		14.98	-0.58478	-1.4756		14.98	-0.42456	-1.8829
14.99	-0.35582	-1.2241		14.99	-0.63284	-1.5517		14.99	-0.469	-1.8581
15	-0.45031	-1.3353		15	-0.75684	-1.6711		15	-0.51609	-1.9627
15.01	-0.19741	-1.106		15.01	-0.49069	-1.5271		15.01	-0.28783	-1.7192
15.02	-0.10135	-1.1292		15.02	-0.41399	-1.5558		15.02	-0.26016	-1.6728
15.03	-0.199	-1.2132		15.03	-0.52344	-1.6539		15.03	-0.33307	-1.7929
15.04	-0.10524	-1.1013		15.04	-0.46619	-1.6362		15.04	-0.28964	-1.792
15.05	-0.015327	-1.0376		15.05	-0.38043	-1.5503		15.05	-0.24617	-1.6879
15.06	-0.031695	-1.0768		15.06	-0.43435	-1.6566		15.06	-0.31195	-1.7905
15.07	0.077991	-0.94465		15.07	-0.27417	-1.4875		15.07	-0.2035	-1.6963
15.08	0.21502	-0.83989		15.08	-0.18912	-1.3503		15.08	-0.15395	-1.5448
15.09	0.2174	-0.82234		15.09	-0.19569	-1.3372		15.09	-0.22706	-1.576
15.1	0.13604	-0.76892		15.1	-0.29619	-1.2391		15.1	-0.2107	-1.6123
15.11	0.23124	-0.68519		15.11	-0.22817	-1.1231		15.11	-0.17714	-1.5295
15.12	0.12756	-0.81378		15.12	-0.36127	-1.1915		15.12	-0.36121	-1.7039
15.13	0.11508	-0.8418		15.13	-0.33987	-1.1278		15.13	-0.42536	-1.7577
15.14	0.028043	-0.88981		15.14	-0.4208	-1.1048		15.14	-0.42694	-1.853
15.15	-0.1109	-1.0936		15.15	-0.54916	-1.3008		15.15	-0.66665	-2.0329
15.16	-0.07559	-1.0532		15.16	-0.53103	-1.2511		15.16	-0.61762	-2.035
15.17	-0.099602	-0.99289		15.17	-0.53411	-1.1657		15.17	-0.57159	-1.9938
15.18	-0.29683	-1.1261		15.18	-0.7068	-1.3402		15.18	-0.80058	-2.183
15.19	-0.18814	-1.0509		15.19	-0.59956	-1.2384		15.19	-0.72566	-2.1327
15.2	-0.084345	-0.91967		15.2	-0.50322	-1.1		15.2	-0.61109	-2.1038
15.21	-0.16699	-1.0438		15.21	-0.58638	-1.1942		15.21	-0.6695	-2.2394
15.22	-0.10964	-1.0012		15.22	-0.51083	-1.1902		15.22	-0.62998	-2.1482
15.23	-0.011334	-0.77934		15.23	-0.36635	-0.99815		15.23	-0.48603	-1.9497
15.24	-0.26983	-0.97429		15.24	-0.6487	-1.2824		15.24	-0.78224	-2.2689
15.25	-0.23784	-0.94318		15.25	-0.62712	-1.2063		15.25	-0.72274	-2.181
15.26	-0.22363	-0.88499		15.26	-0.56641	-1.2853		15.26	-0.7442	-2.1991
15.27	-0.35104	-0.83265		15.27	-0.69733	-1.3202		15.27	-0.76946	-2.2265
15.28	-0.13248	-0.75174		15.28	-0.4832	-1.1456		15.28	-0.57309	-1.974
15.29	0.018229	-0.72744		15.29	-0.30075	-1.0545		15.29	-0.45196	-1.8503
15.3	-0.26711	-0.92828		15.3	-0.63609	-1.3671		15.3	-0.74647	-2.0952
15.31	-0.22286	-0.89759		15.31	-0.58602	-1.3469		15.31	-0.61079	-1.9948
15.32	-0.067638	-0.71478		15.32	-0.43739	-1.1664		15.32	-0.40858	-1.814
15.33	-0.2148	-0.81599		15.33	-0.60971	-1.3246		15.33	-0.61963	-1.9257
15.34	-0.33237	-0.9487		15.34	-0.69644	-1.4078		15.34	-0.6192	-2.0164
15.35	-0.14519	-0.72836		15.35	-0.49972	-1.224		15.35	-0.46743	-1.7218
15.36	-0.25348	-0.9		15.36	-0.66364	-1.3521		15.36	-0.59748	-1.782
15.37	-0.24476	-0.99071		15.37	-0.66065	-1.3811		15.37	-0.58247	-1.8213
15.38	-0.39426	-1.0134		15.38	-0.75195	-1.3732		15.38	-0.55545	-1.8533
15.39	-0.55598	-1.1729		15.39	-0.91136	-1.5312		15.39	-0.74368	-2.0828
15.4	-0.40808	-1.0472		15.4	-0.77751	-1.4118		15.4	-0.61897	-1.9533
15.41	-0.39352	-1.0085		15.41	-0.79848	-1.3759		15.41	-0.63607	-1.8229
15.42	-0.57688	-1.1655		15.42	-0.97126	-1.5233		15.42	-0.75196	-2.0081
15.43	-0.47921	-1.1223		15.43	-0.89918	-1.369		15.43	-0.67863	-1.9485
15.44	-0.30551	-0.9953		15.44	-0.68343	-1.1719		15.44	-0.45279	-1.6536
15.45	-0.47309	-1.1469		15.45	-0.8372	-1.3986		15.45	-0.60949	-1.8262
15.46	-0.65072	-1.2649		15.46	-1.0217	-1.4819		15.46	-0.71621	-2.06
15.47	-0.46274	-1.088		15.47	-0.77387	-1.225		15.47	-0.48093	-1.8256
15.48	-0.30617	-0.93653		15.48	-0.64625	-1.0466		15.48	-0.45025	-1.7032
15.49	-0.45967	-1.0979		15.49	-0.85999	-1.2143		15.49	-0.55702	-1.9109
15.5	-0.17834	-0.83936		15.5	-0.50216	-0.95342		15.5	-0.27514	-1.5974
15.51	0.005867	-0.66229		15.51	-0.30247	-0.77492		15.51	-0.12422	-1.3226
15.52	-0.21544	-0.81933		15.52	-0.44936	-0.94853		15.52	-0.16226	-1.5218
15.53	-0.070271	-0.73331		15.53	-0.23721	-0.81677		15.53	-0.094887	-1.299
15.54	-0.14461	-0.88055		15.54	-0.27501	-0.91769		15.54	-0.29713	-1.4164
15.55	-0.30542	-0.91215		15.55	-0.40879	-1.0144		15.55	-0.3628	-1.6439
15.56	-0.002758	-0.54075		15.56	-0.068276	-0.63183		15.56	0.024345	-1.165
15.57	0.061813	-0.57		15.57	0.002144	-0.59089		15.57	-0.008747	-1.0746
15.58	0.073197	-0.474		15.58	0.048081	-0.52504		15.58	-0.000396	-1.1376
15.59	-0.018055	-0.38475		15.59	0.069626	-0.44519		15.59	-0.013107	-1.0558
15.6	-0.29828	-0.67481		15.6	-0.14736	-0.68171		15.6	-0.3328	-1.2187
15.61	-0.24394	-0.69796		15.61	-0.091267	-0.72607		15.61	-0.46988	-1.1696
15.62	-0.23585	-0.53532		15.62	-0.097538	-0.57802		15.62	-0.33223	-1.0374
15.63	-0.062615	-0.43067		15.63	-0.012741	-0.46494		15.63	-0.14092	-0.98329
15.64	-0.16072	-0.65236		15.64	-0.16116	-0.73542		15.64	-0.46664	-1.3004
15.65	-0.26259	-0.59107		15.65	-0.26148	-0.75215		15.65	-0.64679	-1.3308
15.66	-0.38057	-0.47779		15.66	-0.36503	-0.6199		15.66	-0.54578	-1.2514
15.67	-0.20346	-0.50378		15.67	-0.26932	-0.61111		15.67	-0.50059	-1.2111
15.68	-0.10066	-0.39741		15.68	-0.16361	-0.50584		15.68	-0.45229	-1.1154
15.69	-0.48802	-0.57201		15.69	-0.51753	-0.81504		15.69	-0.66332	-1.3342
15.7	-0.45419	-0.67577		15.7	-0.58095	-0.94945		15.7	-0.70558	-1.3514
15.71	-0.044167	-0.35479		15.71	-0.21472	-0.6949		15.71	-0.31244	-1.0504
15.72	-0.50296	-0.61514		15.72	-0.66569	-0.98146		15.72	-0.64927	-1.4559
15.73	-0.26377	-0.4116		15.73	-0.44611	-0.7262		15.73	-0.45013	-1.253
15.74	-0.017117	-0.39555		15.74	-0.16971	-0.62222		15.74	-0.26877	-1.0837
15.75	-0.14904	-0.38422		15.75	-0.37183	-0.67046		15.75	-0.33738	-1.0545
15.76	-0.22145	-0.332		15.76	-0.45434	-0.65463		15.76	-0.33866	-0.9785
15.77	0.18532	0.024868		15.77	0.0126	-0.26679		15.77	0.14251	-0.5878
15.78	0.15171	-0.045567		15.78	-0.053207	-0.30077		15.78	0.01936	-0.57644
15.79	-0.1659	-0.3386		15.79	-0.33891	-0.61953		15.79	-0.34148	-0.83211
15.8	-0.20884	-0.52468		15.8	-0.36391	-0.71179		15.8	-0.27579	-0.96613
15.81	-0.22071	-0.56598		15.81	-0.4719	-0.73665		15.81	-0.28841	-1.0148
15.82	-0.13176	-0.49714		15.82	-0.34536	-0.55271		15.82	-0.24599	-0.93851
15.83	0.076123	-0.26836		15.83	-0.11797	-0.25925		15.83	-0.04692	-0.58019
15.84	0.090508	-0.18497		15.84	-0.077236	-0.21093		15.84	-0.042667	-0.53733
15.85	-0.19067	-0.49461		15.85	-0.34037	-0.52342		15.85	-0.28553	-0.90715
15.86	-0.021057	-0.32465		15.86	-0.1772	-0.27372		15.86	-0.18763	-0.73991
15.87	-0.07848	-0.47722		15.87	-0.21117	-0.37788		15.87	-0.23317	-0.74533
15.88	-0.23638	-0.73259		15.88	-0.42425	-0.61556		15.88	-0.44032	-0.97254
15.89	-0.095696	-0.61489		15.89	-0.25167	-0.47571		15.89	-0.36232	-0.97699
15.9	-0.30343	-0.62053		15.9	-0.42339	-0.519		15.9	-0.47081	-1.0128
15.91	-0.35148	-0.61634		15.91	-0.45513	-0.49737		15.91	-0.40365	-0.97884
15.92	-0.085865	-0.46738		15.92	-0.17549	-0.2835		15.92	-0.25952	-0.80735
15.93	-0.32055	-0.56928		15.93	-0.39213	-0.41698		15.93	-0.49342	-1.0116
15.94	-0.44567	-0.68347		15.94	-0.53255	-0.47312		15.94	-0.53962	-1.0911
15.95	-0.39357	-0.81899		15.95	-0.49129	-0.67819		15.95	-0.60257	-1.1877
15.96	-0.27035	-0.68221		15.96	-0.36095	-0.6119		15.96	-0.49939	-1.0141
15.97	-0.38403	-0.66701		15.97	-0.41965	-0.66403		15.97	-0.57333	-1.0317
15.98	-0.17284	-0.5506		15.98	-0.27847	-0.52499		15.98	-0.37587	-1.0454
15.99	-0.20183	-0.66163		15.99	-0.396	-0.64311		15.99	-0.47539	-1.1661
16	-0.32967	-0.78324		16	-0.50874	-0.76045		16	-0.52179	-1.2257
16.01	-0.25702	-0.69526		16.01	-0.46787	-0.75238		16.01	-0.43053	-1.2691
16.02	-0.26143	-0.63572		16.02	-0.47783	-0.85718		16.02	-0.36388	-1.2869
16.03	-0.11375	-0.59331		16.03	-0.34657	-0.81595		16.03	-0.29462	-1.098
16.04	0.13519	-0.42404		16.04	-0.091752	-0.65897		16.04	-0.02097	-0.8507
16.05	0.008396	-0.58941		16.05	-0.27349	-0.85461		16.05	-0.056942	-1.0761
16.06	-0.22936	-0.7132		16.06	-0.53379	-1.1057		16.06	-0.35661	-1.3456
16.07	-0.15999	-0.55264		16.07	-0.45838	-1.019		16.07	-0.18642	-1.2292
16.08	0.002632	-0.36346		16.08	-0.26546	-0.7994		16.08	0.11638	-0.97727
16.09	0.082569	-0.32443		16.09	-0.1135	-0.78361		16.09	0.025738	-0.90062
16.1	0.092266	-0.44873		16.1	-0.10781	-0.87555		16.1	-0.028064	-1.0381
16.11	-0.14524	-0.53487		16.11	-0.39351	-0.79988		16.11	-0.025898	-1.0257
16.12	-0.26531	-0.80971		16.12	-0.51928	-1.1265		16.12	-0.26088	-1.2131
16.13	-0.20674	-0.83042		16.13	-0.43954	-1.1061		16.13	-0.33309	-1.2539
16.14	-0.37673	-0.85864		16.14	-0.6352	-1.2204		16.14	-0.53566	-1.3983
16.15	-0.29739	-0.76563		16.15	-0.55194	-1.093		16.15	-0.49977	-1.3188
16.16	-0.13219	-0.7906		16.16	-0.34295	-0.96432		16.16	-0.3992	-1.3206
16.17	-0.10491	-0.64237		16.17	-0.27406	-0.78117		16.17	-0.36794	-1.2858
16.18	-0.095024	-0.44601		16.18	-0.28398	-0.61605		16.18	-0.31497	-1.1139
16.19	-0.012588	-0.51297		16.19	-0.15305	-0.6699		16.19	-0.29443	-1.0675
16.2	-0.10241	-0.57908		16.2	-0.29651	-0.7404		16.2	-0.39728	-1.1733
16.21	-0.49333	-0.91776		16.21	-0.70657	-1.1051		16.21	-0.87126	-1.5385
16.22	-0.45012	-1.0455		16.22	-0.63599	-1.0839		16.22	-0.88631	-1.5884
16.23	-0.20159	-0.95251		16.23	-0.39116	-0.95995		16.23	-0.74601	-1.616
16.24	-0.18804	-0.71907		16.24	-0.32431	-0.67094		16.24	-0.62533	-1.5262
16.25	-0.30053	-0.76548		16.25	-0.37712	-0.74784		16.25	-0.68459	-1.6943
16.26	0.1292	-0.4296		16.26	-0.009075	-0.40543		16.26	-0.35087	-1.2632
16.27	0.17184	-0.4305		16.27	-0.014076	-0.37547		16.27	-0.2863	-1.1497
16.28	-0.19664	-0.76816		16.28	-0.46164	-0.71158		16.28	-0.55977	-1.5121
16.29	-0.2142	-0.86468		16.29	-0.48742	-0.80148		16.29	-0.68132	-1.6564
16.3	-0.16598	-1.0055		16.3	-0.41699	-0.81806		16.3	-0.7883	-1.6882
16.31	0.061154	-0.90689		16.31	-0.20411	-0.68196		16.31	-0.59702	-1.701
16.32	0.19215	-0.6533		16.32	-0.10574	-0.60956		16.32	-0.39191	-1.699
16.33	0.1559	-0.56239		16.33	-0.19729	-0.67709		16.33	-0.25386	-1.603
16.34	0.18185	-0.66672		16.34	-0.09813	-0.8239		16.34	-0.22274	-1.5986
16.35	0.28646	-0.58499		16.35	-0.046836	-0.76985		16.35	-0.056293	-1.4943
16.36	0.25047	-0.51445		16.36	-0.024074	-0.76663		16.36	-0.02312	-1.168
16.37	0.13296	-0.63482		16.37	-0.14059	-0.9598		16.37	-0.21869	-1.3721
16.38	0.077835	-0.59685		16.38	-0.21095	-1.0472		16.38	-0.25079	-1.5402
16.39	-0.2038	-0.72936		16.39	-0.53284	-1.3588		16.39	-0.41291	-1.637
16.4	-0.23946	-0.95333		16.4	-0.54237	-1.6591		16.4	-0.45796	-1.7386
16.41	0.18173	-0.63358		16.41	-0.18073	-1.2669		16.41	0.029988	-1.5677
16.42	0.13458	-0.73257		16.42	-0.18713	-1.253		16.42	0.05619	-1.4911
16.43	-0.001522	-0.87171		16.43	-0.22711	-1.3779		16.43	-0.046814	-1.445
16.44	0.2117	-0.63272		16.44	0.025841	-1.2765		16.44	0.13806	-1.1759
16.45	-0.054348	-0.72866		16.45	-0.30395	-1.4546		16.45	-0.16358	-1.3714
16.46	-0.13218	-0.71281		16.46	-0.40122	-1.3543		16.46	-0.29669	-1.4262
16.47	-0.12301	-0.88143		16.47	-0.44228	-1.2879		16.47	-0.3984	-1.536
16.48	0.12532	-0.94051		16.48	-0.32469	-1.2168		16.48	-0.26836	-1.5591
16.49	-0.048893	-1.1061		16.49	-0.38679	-1.3322		16.49	-0.3151	-1.7079
16.5	-0.24252	-1.052		16.5	-0.58536	-1.3477		16.5	-0.35411	-1.8192
16.51	-0.045776	-1.0098		16.51	-0.25288	-1.1174		16.51	-0.1315	-1.6032
16.52	0.096779	-0.85324		16.52	-0.048591	-0.93373		16.52	-0.021679	-1.3497
16.53	-0.008308	-0.74496		16.53	-0.23788	-0.92088		16.53	-0.05791	-1.5894
16.54	-0.1025	-0.78433		16.54	-0.37823	-0.96446		16.54	-0.30967	-1.7019
16.55	-0.25813	-1.1046		16.55	-0.5006	-1.1467		16.55	-0.72936	-1.8571
16.56	-0.49565	-1.2862		16.56	-0.73617	-1.2564		16.56	-0.96929	-2.3182
16.57	-0.1418	-0.99831		16.57	-0.46991	-1.0361		16.57	-0.3937	-2.1152
16.58	0.44958	-0.50125		16.58	0.21847	-0.48416		16.58	0.1246	-1.3076
16.59	0.082314	-0.68305		16.59	0.032288	-0.86209		16.59	-0.056427	-1.7
16.6	-0.004322	-0.5955		16.6	0.077896	-0.8026		16.6	0.074902	-1.7244
16.61	-0.04079	-0.55083		16.61	-0.083694	-0.81744		16.61	-0.17242	-1.5201
16.62	-0.30017	-0.78495		16.62	-0.36387	-1.3226		16.62	-0.59555	-1.9439
16.63	-0.643	-0.95998		16.63	-0.67316	-1.6891		16.63	-0.73732	-2.3048
16.64	-0.62394	-1.0454		16.64	-0.5749	-1.7529		16.64	-0.61642	-2.2177
16.65	-0.41306	-0.99247		16.65	-0.39587	-1.7204		16.65	-0.54039	-2.2439
16.66	-0.29577	-0.76911		16.66	-0.26086	-1.5253		16.66	-0.14718	-2.1664
16.67	-0.34686	-0.65144		16.67	-0.28361	-1.4398		16.67	-0.137	-2.0013
16.68	0.031186	-0.53457		16.68	0.12154	-1.0781		16.68	0.14698	-1.6423
16.69	0.22165	-0.21617		16.69	0.34919	-0.82049		16.69	0.38652	-1.4161
16.7	-0.12978	-0.42951		16.7	-0.064602	-1.1052		16.7	0.070781	-1.5608
16.71	-0.41833	-0.60516		16.71	-0.29066	-1.3826		16.71	-0.20806	-1.6078
16.72	-0.49214	-0.78681		16.72	-0.34997	-1.6082		16.72	-0.469	-1.8851
16.73	-0.41188	-0.80051		16.73	-0.25778	-1.4472		16.73	-0.44057	-1.9459
16.74	-0.83693	-1.2151		16.74	-0.73052	-1.799		16.74	-0.84663	-2.4534
16.75	-0.81583	-1.3948		16.75	-0.71839	-1.8192		16.75	-0.88738	-2.5962
16.76	-0.10444	-0.69043		16.76	0.091427	-1.0706		16.76	-0.058605	-1.7439
16.77	0.042557	-0.50548		16.77	0.23694	-0.82968		16.77	-0.066997	-1.4099
16.78	-0.36911	-0.77058		16.78	-0.28451	-1.2047		16.78	-0.52804	-1.6466
16.79	-0.53847	-1.0172		16.79	-0.40446	-1.4402		16.79	-0.84266	-1.8853
16.8	-1.0302	-1.572		16.8	-0.88343	-1.9026		16.8	-1.4791	-2.381
16.81	-1.1207	-1.6716		16.81	-0.9866	-1.9809		16.81	-1.3953	-2.7204
16.82	-0.8934	-1.593		16.82	-0.74694	-1.7417		16.82	-1.14	-2.4676
16.83	-0.40064	-0.95664		16.83	-0.19409	-0.88251		16.83	-0.71915	-1.6218
16.84	-0.13447	-0.69759		16.84	0.089833	-0.54653		16.84	-0.32212	-1.5295
16.85	-0.094776	-0.72293		16.85	0.14065	-0.44746		16.85	-0.20462	-1.2769
16.86	-0.48351	-0.83429		16.86	-0.22319	-0.74689		16.86	-0.74386	-1.4607
16.87	-0.76028	-0.84925		16.87	-0.61905	-0.88029		16.87	-0.82334	-1.7083
16.88	-0.4768	-0.93692		16.88	-0.33189	-0.83111		16.88	-0.5984	-1.6403
16.89	-0.70514	-1.2351		16.89	-0.58018	-1.2009		16.89	-0.98176	-1.9179
16.9	-0.61078	-0.99737		16.9	-0.45547	-1.09		16.9	-0.70646	-2.0198
16.91	-0.21134	-0.5333		16.91	0.017463	-0.72167		16.91	-0.11287	-1.4324
16.92	-0.095905	-0.41507		16.92	0.16561	-0.41253		16.92	0.010407	-1.0434
16.93	0.11793	-0.3013		16.93	0.24243	-0.49299		16.93	0.032962	-1.1054
16.94	0.2253	-0.053276		16.94	0.32872	-0.34766		16.94	0.291	-0.98244
16.95	-0.094574	-0.1984		16.95	0.073917	-0.52638		16.95	0.089474	-1.152
16.96	-0.63384	-0.66525		16.96	-0.50697	-1.1501		16.96	-0.47796	-1.6564
16.97	-0.91224	-0.87775		16.97	-0.73987	-1.3982		16.97	-0.61951	-1.7802
16.98	-0.76101	-0.68977		16.98	-0.54332	-1.1127		16.98	-0.44289	-1.7257
16.99	-0.35092	-0.44372		16.99	-0.23532	-0.87154		16.99	-0.25358	-1.6821
17	0.14718	-0.14457		17	0.17372	-0.57786		17	0.19344	-1.3478
17.01	0.20325	-0.12018		17.01	0.2626	-0.46162		17.01	0.2089	-1.2239
17.02	0.3076	0.073162		17.02	0.29027	-0.32603		17.02	0.37792	-1.0669
17.03	0.041626	-0.12199		17.03	0.011494	-0.44258		17.03	0.23014	-1.2036
17.04	-0.19757	-0.23866		17.04	-0.19135	-0.51127		17.04	-0.13626	-1.1249
17.05	-0.58691	-0.48938		17.05	-0.55347	-0.97683		17.05	-0.67475	-1.5811
17.06	-0.51921	-0.65147		17.06	-0.57903	-0.99829		17.06	-0.52919	-1.8585
17.07	-0.18523	-0.37688		17.07	-0.1918	-0.60381		17.07	-0.25986	-1.4212
17.08	-0.08173	-0.34776		17.08	-0.18047	-0.55367		17.08	-0.38946	-1.5
17.09	-0.013695	-0.15123		17.09	-0.042881	-0.3221		17.09	-0.11174	-1.2908
17.1	0.053482	-0.10105		17.1	0.10645	-0.10612		17.1	-0.045799	-1.0256
17.11	-0.38108	-0.5274		17.11	-0.42349	-0.64058		17.11	-0.6169	-1.5615
17.12	-0.52292	-0.55997		17.12	-0.57222	-0.80255		17.12	-0.76775	-1.7004
17.13	-0.48097	-0.67045		17.13	-0.52562	-0.76571		17.13	-0.77351	-1.4856
17.14	-0.42025	-0.48081		17.14	-0.42356	-0.68885		17.14	-0.74886	-1.3219
17.15	-0.38932	-0.38931		17.15	-0.42001	-0.66028		17.15	-0.56167	-1.3166
17.16	-0.14262	-0.13323		17.16	-0.052894	-0.26002		17.16	-0.19007	-1.0204
17.17	-0.14866	-0.18669		17.17	-0.083637	-0.33631		17.17	-0.34394	-1.1746
17.18	-0.068516	-0.27433		17.18	-0.080898	-0.46173		17.18	-0.37653	-1.1755
17.19	-0.16744	-0.3813		17.19	-0.144	-0.51135		17.19	-0.40186	-1.2346
17.2	-0.20317	-0.3593		17.2	-0.21758	-0.53557		17.2	-0.48989	-1.1948
17.21	-0.34727	-0.35805		17.21	-0.30349	-0.66991		17.21	-0.55721	-1.1877
17.22	-0.7535	-0.96604		17.22	-0.65909	-1.2612		17.22	-0.93616	-1.6339
17.23	-0.60238	-0.66213		17.23	-0.49693	-1.1223		17.23	-0.875	-1.4865
17.24	-0.54006	-0.74467		17.24	-0.4552	-1.0939		17.24	-0.64701	-1.654
17.25	-0.099671	-0.3732		17.25	0.010818	-0.57222		17.25	-0.24022	-1.2804
17.26	0.26031	-0.11534		17.26	0.27578	-0.30352		17.26	-0.10341	-0.92761
17.27	0.28827	-0.04752		17.27	0.2697	-0.2419		17.27	-0.051857	-0.88472
17.28	-0.013199	-0.41352		17.28	0.057728	-0.61926		17.28	-0.25814	-1.0788
17.29	-0.7066	-0.85621		17.29	-0.66135	-1.2316		17.29	-0.74342	-1.7375
17.3	-0.75084	-0.79221		17.3	-0.65308	-1.2077		17.3	-0.80037	-1.7396
17.31	-0.70404	-0.74776		17.31	-0.57208	-1.1539		17.31	-0.65986	-1.6005
17.32	-0.58658	-0.83598		17.32	-0.45844	-1.2445		17.32	-0.70466	-1.7947
17.33	-0.43795	-0.70014		17.33	-0.41878	-1.1659		17.33	-0.44935	-1.7816
17.34	-0.26481	-0.51666		17.34	-0.26776	-0.95345		17.34	-0.30207	-1.4734
17.35	-0.14489	-0.50497		17.35	-0.19309	-0.8886		17.35	-0.26392	-1.5031
17.36	-0.083885	-0.3859		17.36	-0.16174	-0.85755		17.36	-0.23992	-1.4315
17.37	-0.26452	-0.62487		17.37	-0.29399	-0.99023		17.37	-0.36575	-1.6461
17.38	-0.58789	-0.68085		17.38	-0.50797	-1.2338		17.38	-0.59713	-1.7721
17.39	-0.75569	-0.85683		17.39	-0.78265	-1.5824		17.39	-0.77557	-1.9837
17.4	-0.5622	-0.7989		17.4	-0.60178	-1.4467		17.4	-0.70521	-1.9202
17.41	-0.493	-0.8513		17.41	-0.60862	-1.4095		17.41	-0.66451	-2.0962
17.42	-0.17132	-0.72143		17.42	-0.30595	-1.149		17.42	-0.36274	-2.061
17.43	-0.068589	-0.70515		17.43	-0.21619	-0.98059		17.43	-0.2161	-1.8013
17.44	-0.075985	-0.64514		17.44	-0.22419	-0.83712		17.44	-0.036804	-1.6738
17.45	0.15601	-0.18275		17.45	0.036602	-0.57663		17.45	0.14781	-1.249
17.46	-0.37745	-0.54142		17.46	-0.45044	-1.0028		17.46	-0.50699	-1.6326
17.47	-0.56704	-0.847		17.47	-0.65634	-1.4098		17.47	-0.83776	-1.8368
17.48	-0.77285	-1.1504		17.48	-0.80911	-1.7105		17.48	-0.92881	-2.1533
17.49	-0.90424	-1.3182		17.49	-0.94444	-1.842		17.49	-1.046	-2.3824
17.5	-0.6983	-1.3939		17.5	-0.74782	-1.8141		17.5	-0.84384	-2.5175
17.51	0.096359	-0.83023		17.51	-0.054863	-1.2243		17.51	-0.33262	-1.8935
17.52	0.1959	-0.43102		17.52	0.11052	-0.9977		17.52	-0.15248	-1.4198
17.53	-0.21611	-0.95712		17.53	-0.31042	-1.5372		17.53	-0.63562	-1.9288
17.54	-0.50992	-1.1805		17.54	-0.58296	-1.7833		17.54	-1.0664	-2.2515
17.55	-0.9037	-1.1901		17.55	-0.95352	-1.9214		17.55	-1.2196	-2.3451
17.56	-1.1224	-1.5368		17.56	-1.0759	-2.171		17.56	-1.6023	-2.5645
17.57	-0.88226	-1.4733		17.57	-0.84572	-2.009		17.57	-1.3729	-2.5959
17.58	-0.62065	-1.1595		17.58	-0.65035	-1.8078		17.58	-0.78687	-2.3284
17.59	-0.26178	-0.98854		17.59	-0.42163	-1.4678		17.59	-0.49236	-2.1002
17.6	-0.037842	-0.96895		17.6	-0.23469	-1.3531		17.6	-0.47301	-2.0293
17.61	-0.40683	-0.95983		17.61	-0.54665	-1.5883		17.61	-0.62499	-2.158
17.62	-0.37599	-1.0716		17.62	-0.514	-1.6162		17.62	-0.74199	-2.0717
17.63	-0.54906	-1.387		17.63	-0.69121	-1.7892		17.63	-0.98217	-2.334
17.64	-0.84341	-1.2218		17.64	-0.9109	-1.7748		17.64	-0.9359	-2.4237
17.65	-0.98433	-1.339		17.65	-1.0597	-1.9457		17.65	-1.0662	-2.5216
17.66	-0.49057	-1.2671		17.66	-0.59883	-1.7134		17.66	-0.52818	-2.2631
17.67	-0.13568	-1.1315		17.67	-0.35513	-1.5125		17.67	-0.29591	-2.1979
17.68	-0.36516	-1.1506		17.68	-0.55999	-1.5281		17.68	-0.31855	-2.2884
17.69	-0.18902	-1.1986		17.69	-0.3549	-1.4169		17.69	-0.36184	-2.1277
17.7	-0.11741	-1.1777		17.7	-0.25521	-1.4008		17.7	-0.35422	-2.0989
17.71	-0.84626	-1.6606		17.71	-1.0383	-2.0109		17.71	-1.0623	-2.6559
17.72	-1.2355	-1.968		17.72	-1.3973	-2.307		17.72	-1.1841	-2.9612
17.73	-0.83856	-1.6413		17.73	-0.94986	-2.0329		17.73	-0.96236	-2.652
17.74	-0.69988	-1.6497		17.74	-0.86406	-2.1418		17.74	-0.85407	-2.5142
17.75	-0.54653	-1.5406		17.75	-0.77857	-1.9026		17.75	-0.50135	-2.5349
17.76	-0.14269	-1.0586		17.76	-0.30185	-1.4229		17.76	-0.13768	-2.0081
17.77	-0.16557	-0.85407		17.77	-0.3233	-1.2287		17.77	-0.11684	-1.7798
17.78	-0.29978	-0.97683		17.78	-0.40884	-1.4051		17.78	-0.31348	-1.9124
17.79	-0.60747	-1.0738		17.79	-0.65903	-1.5929		17.79	-0.55722	-2.1111
17.8	-1.1145	-1.3896		17.8	-1.1881	-2.0739		17.8	-1.0821	-2.4136
17.81	-1.3569	-1.6629		17.81	-1.4641	-2.4002		17.81	-1.3214	-2.7968
17.82	-0.96818	-1.3913		17.82	-1.0826	-2.029		17.82	-0.97666	-2.6031
17.83	-0.60412	-1.1371		17.83	-0.69203	-1.7291		17.83	-0.56789	-2.0896
17.84	-0.60468	-1.3496		17.84	-0.71814	-1.8995		17.84	-0.85047	-2.4889
17.85	-0.2103	-0.98251		17.85	-0.27738	-1.4681		17.85	-0.37767	-2.2508
17.86	-0.24312	-0.79327		17.86	-0.30576	-1.3181		17.86	-0.35648	-1.9719
17.87	-0.4462	-0.91106		17.87	-0.55841	-1.4839		17.87	-0.65425	-1.9887
17.88	-0.49369	-1.0997		17.88	-0.66537	-1.6661		17.88	-0.83954	-2.1925
17.89	-0.69588	-1.0961		17.89	-0.87038	-1.6396		17.89	-0.99123	-2.3165
17.9	-1.1399	-1.5393		17.9	-1.3602	-2.2277		17.9	-1.4052	-2.7018
17.91	-0.74153	-1.3063		17.91	-0.95421	-1.916		17.91	-1.0957	-2.2799
17.92	-0.26033	-0.91865		17.92	-0.42396	-1.3654		17.92	-0.648	-1.9045
17.93	-0.36734	-0.94451		17.93	-0.57005	-1.299		17.93	-0.73448	-2.1114
17.94	-0.013504	-0.72365		17.94	-0.30859	-0.94301		17.94	-0.31749	-1.6946
17.95	-0.14666	-0.77197		17.95	-0.46941	-1.0882		17.95	-0.54704	-1.5936
17.96	-0.52133	-1.1515		17.96	-0.83851	-1.4034		17.96	-0.85531	-1.9431
17.97	-0.67304	-1.2009		17.97	-0.99796	-1.5483		17.97	-0.88108	-2.0883
17.98	-0.77922	-1.2456		17.98	-0.9645	-1.6718		17.98	-1.0399	-1.9866
17.99	-0.62352	-1.3074		17.99	-0.86543	-1.5128		17.99	-0.86911	-2.0767
18	-0.45633	-1.3647		18	-0.68365	-1.3879		18	-0.57396	-2.0707
18.01	-0.43948	-1.2194		18.01	-0.62086	-1.2405		18.01	-0.53314	-1.9233
18.02	-0.21637	-1.1189		18.02	-0.38269	-1.2415		18.02	-0.26978	-1.6873
18.03	-0.036571	-0.90699		18.03	-0.19308	-0.97362		18.03	0.089241	-1.4927
18.04	-0.34258	-0.93747		18.04	-0.40225	-1.0234		18.04	-0.28128	-1.5872
18.05	-0.65197	-1.1765		18.05	-0.6763	-1.3555		18.05	-0.54674	-1.6713
18.06	-0.75801	-1.1306		18.06	-0.73385	-1.4149		18.06	-0.59972	-1.6568
18.07	-0.98393	-1.3575		18.07	-0.91312	-1.7365		18.07	-0.82169	-1.9603
18.08	-0.86251	-1.431		18.08	-0.81063	-1.6754		18.08	-0.74293	-1.9903
18.09	-0.018341	-0.79473		18.09	-0.001694	-0.93555		18.09	0.076393	-1.399
18.1	-0.068543	-0.60172		18.1	-0.063385	-0.73901		18.1	0.089	-1.4309
18.11	-0.25999	-0.65059		18.11	-0.14569	-0.80712		18.11	-0.00401	-1.4196
18.12	-0.15611	-0.64662		18.12	-0.020451	-0.80642		18.12	-0.16607	-1.3541
18.13	-0.40881	-0.74437		18.13	-0.2667	-1.0175		18.13	-0.39668	-1.4988
18.14	-0.81957	-0.89866		18.14	-0.61286	-1.256		18.14	-0.61303	-1.7005
18.15	-0.65939	-0.80728		18.15	-0.48615	-1.2876		18.15	-0.63307	-1.7537
18.16	-0.46743	-0.74434		18.16	-0.41786	-1.1878		18.16	-0.64207	-1.7022
18.17	-0.33759	-0.71357		18.17	-0.24489	-1.0094		18.17	-0.4288	-1.6237
18.18	-0.098728	-0.57655		18.18	-0.016789	-0.77975		18.18	-0.28837	-1.4132
18.19	-0.090561	-0.47747		18.19	0.073319	-0.72376		18.19	-0.23986	-1.4181
18.2	-0.22947	-0.4846		18.2	-0.025048	-0.69773		18.2	-0.39534	-1.3507
18.21	-0.26967	-0.69976		18.21	-0.09774	-0.96226		18.21	-0.55109	-1.5255
18.22	-0.13803	-0.6043		18.22	0.00066	-1.0067		18.22	-0.49454	-1.5046
18.23	-0.33287	-0.50724		18.23	-0.21661	-0.99527		18.23	-0.70639	-1.5452
18.24	-0.40527	-0.51061		18.24	-0.36416	-0.9503		18.24	-0.73068	-1.4399
18.25	-0.28543	-0.45829		18.25	-0.15632	-0.8745		18.25	-0.51115	-1.2948
18.26	-0.27085	-0.58056		18.26	-0.13715	-0.85869		18.26	-0.58836	-1.4642
18.27	-0.35163	-0.82061		18.27	-0.16103	-1.1088		18.27	-0.62253	-1.7913
18.28	-0.22024	-0.55655		18.28	-0.048607	-0.90921		18.28	-0.49505	-1.5309
18.29	-0.28484	-0.55491		18.29	-0.14945	-0.91218		18.29	-0.60481	-1.5271
18.3	-0.26289	-0.4757		18.3	-0.22095	-0.80461		18.3	-0.47645	-1.4461
18.31	-0.47153	-0.52887		18.31	-0.41782	-1.0316		18.31	-0.6687	-1.4459
18.32	-0.75199	-0.66014		18.32	-0.75909	-1.2468		18.32	-1.0291	-1.6029
18.33	-0.53903	-0.63359		18.33	-0.64201	-1.0296		18.33	-0.87665	-1.5284
18.34	-0.22816	-0.51469		18.34	-0.3002	-0.80927		18.34	-0.56393	-1.3316
18.35	-0.10714	-0.24425		18.35	-0.14295	-0.55861		18.35	-0.27586	-1.085
18.36	-0.017631	-0.20947		18.36	-0.1166	-0.44774		18.36	-0.098369	-1.0242
18.37	-0.16723	-0.32549		18.37	-0.36379	-0.65122		18.37	-0.28472	-1.1654
18.38	-0.39708	-0.49717		18.38	-0.62089	-0.89432		18.38	-0.53353	-1.3639
18.39	-0.45584	-0.47606		18.39	-0.7304	-0.90029		18.39	-0.63677	-1.3798
18.4	-0.42989	-0.31723		18.4	-0.64245	-0.8316		18.4	-0.70772	-1.203
18.41	-0.56198	-0.35642		18.41	-0.79512	-0.8144		18.41	-0.71249	-1.1858
18.42	-0.22388	-0.24203		18.42	-0.49868	-0.54809		18.42	-0.30146	-1.0335
18.43	0.050567	-0.21156		18.43	-0.19285	-0.44464		18.43	-0.077732	-0.98713
18.44	0.013153	-0.1951		18.44	-0.17489	-0.44577		18.44	-0.14007	-1.2286
18.45	0.061001	-0.19719		18.45	-0.20776	-0.3821		18.45	-0.14298	-1.2409
18.46	-0.12085	-0.34403		18.46	-0.42841	-0.54809		18.46	-0.34353	-1.2291
18.47	-0.22912	-0.42482		18.47	-0.45047	-0.66687		18.47	-0.52413	-1.2412
18.48	-0.48305	-0.51711		18.48	-0.68552	-0.75744		18.48	-0.66623	-1.3721
18.49	-0.42128	-0.40646		18.49	-0.65847	-0.62555		18.49	-0.48263	-1.2271
18.5	-0.30925	-0.35734		18.5	-0.49834	-0.62317		18.5	-0.37053	-1.2344
18.51	-0.17195	-0.50003		18.51	-0.42454	-0.62266		18.51	-0.40328	-1.4078
18.52	-0.19512	-0.65812		18.52	-0.45321	-0.63735		18.52	-0.32713	-1.6806
18.53	-0.19533	-0.64314		18.53	-0.46245	-0.59725		18.53	-0.37584	-1.6069
18.54	-0.13642	-0.6644		18.54	-0.40852	-0.71896		18.54	-0.39229	-1.598
18.55	-0.2416	-0.62407		18.55	-0.50876	-0.81486		18.55	-0.52127	-1.6527
18.56	-0.52212	-0.60126		18.56	-0.73318	-0.8789		18.56	-0.68848	-1.7042
18.57	-0.66593	-0.82146		18.57	-0.82176	-1.0672		18.57	-0.8204	-1.9274
18.58	-0.43541	-0.84967		18.58	-0.63815	-1.0902		18.58	-0.73765	-1.9287
18.59	-0.44485	-0.95653		18.59	-0.6836	-1.146		18.59	-0.81942	-2.1041
18.6	-0.29852	-0.91021		18.6	-0.54867	-1.111		18.6	-0.70587	-2.0841
18.61	-0.003578	-0.79725		18.61	-0.15319	-0.90707		18.61	-0.41018	-1.9026
18.62	0.036911	-0.57241		18.62	-0.056076	-0.83604		18.62	-0.37917	-1.7574
18.63	-0.31999	-0.85421		18.63	-0.46998	-1.2302		18.63	-0.78942	-2.1221
18.64	-0.39202	-0.75455		18.64	-0.53155	-1.1284		18.64	-0.74677	-1.9062
18.65	-0.28514	-0.63992		18.65	-0.4846	-1.0619		18.65	-0.86066	-1.7446
18.66	-0.45042	-0.78304		18.66	-0.6432	-1.1861		18.66	-0.97613	-2.1134
18.67	-0.46749	-0.99612		18.67	-0.69123	-1.4125		18.67	-1.0795	-2.2082
18.68	-0.25499	-1.0025		18.68	-0.421	-1.4243		18.68	-0.88091	-2.1901
18.69	-0.19924	-1.0018		18.69	-0.36584	-1.4245		18.69	-0.74407	-2.3549
18.7	-0.39534	-1.0858		18.7	-0.55698	-1.5204		18.7	-0.76922	-2.4802
18.71	-0.1497	-0.79883		18.71	-0.34577	-1.3655		18.71	-0.68484	-2.009
18.72	-0.31794	-0.90489		18.72	-0.54921	-1.5177		18.72	-0.95751	-2.2543
18.73	-0.54827	-1.0554		18.73	-0.79362	-1.6243		18.73	-1.0435	-2.443
18.74	-0.64579	-1.242		18.74	-0.91696	-1.7225		18.74	-1.166	-2.4828
18.75	-0.54832	-1.204		18.75	-0.70785	-1.7538		18.75	-0.97607	-2.5131
18.76	-0.49587	-1.4606		18.76	-0.66904	-1.9355		18.76	-0.97323	-2.5831
18.77	-0.40899	-1.3059		18.77	-0.53926	-1.7089		18.77	-0.7614	-2.4752
18.78	-0.28163	-1.2448		18.78	-0.44653	-1.5632		18.78	-0.81434	-2.5389
18.79	-0.50835	-1.3984		18.79	-0.7191	-1.6529		18.79	-0.96994	-2.6668
18.8	-0.49654	-1.3581		18.8	-0.62063	-1.6131		18.8	-1.0721	-2.4476
18.81	-0.75901	-1.4503		18.81	-0.88593	-1.6488		18.81	-1.3161	-2.6516
18.82	-1.1372	-1.7602		18.82	-1.2345	-1.9964		18.82	-1.4782	-2.868
18.83	-1.0227	-1.746		18.83	-1.0227	-2.0444		18.83	-1.3655	-2.6514
18.84	-0.59165	-1.5846		18.84	-0.68023	-1.7115		18.84	-1.0747	-2.7394
18.85	-0.53652	-1.5605		18.85	-0.7244	-1.6953		18.85	-0.95911	-2.5863
18.86	-0.36892	-1.4215		18.86	-0.49179	-1.4715		18.86	-0.73577	-2.4234
18.87	-0.3278	-1.4364		18.87	-0.49968	-1.4672		18.87	-0.72349	-2.4535
18.88	-0.54863	-1.7045		18.88	-0.75205	-1.6763		18.88	-0.85639	-2.8526
18.89	-0.4866	-1.4145		18.89	-0.67754	-1.6132		18.89	-0.73419	-2.3793
18.9	-0.40649	-1.4457		18.9	-0.57958	-1.5676		18.9	-0.81419	-2.493
18.91	-0.65317	-1.5055		18.91	-0.92843	-1.701		18.91	-0.86493	-2.5777
18.92	-0.86434	-1.7127		18.92	-1.1734	-1.8343		18.92	-0.95921	-2.7099
18.93	-0.70896	-1.974		18.93	-1.0876	-2.225		18.93	-1.0536	-2.9525
18.94	-0.3475	-1.6595		18.94	-0.7252	-1.7083		18.94	-0.47419	-2.9665
18.95	-0.37405	-1.5364		18.95	-0.79274	-1.6563		18.95	-0.43087	-2.7343
18.96	-0.22988	-1.6206		18.96	-0.57534	-1.7647		18.96	-0.50707	-2.7161
18.97	-0.42526	-1.5818		18.97	-0.7658	-1.7834		18.97	-0.65785	-2.9199
18.98	-0.60094	-1.474		18.98	-1.0033	-1.82		18.98	-0.73391	-2.7727
18.99	-0.34814	-1.5393		18.99	-0.82571	-1.837		18.99	-0.74482	-2.67
19	-0.34247	-1.6002		19	-0.97523	-1.7889		19	-0.59558	-2.9684
19.01	-0.15239	-1.3103		19.01	-0.69111	-1.5486		19.01	-0.33152	-2.6458
19.02	-0.17011	-1.4839		19.02	-0.56975	-1.7343		19.02	-0.35563	-2.5185
19.03	-0.010105	-1.3359		19.03	-0.4529	-1.6035		19.03	-0.29553	-2.8708
19.04	-0.41456	-1.5861		19.04	-0.89594	-2.0341		19.04	-0.61439	-3.1918
19.05	-0.43233	-1.8845		19.05	-1.0033	-2.3188		19.05	-1.0205	-3.1833
19.06	-0.1503	-1.41		19.06	-0.66468	-1.9573		19.06	-0.65529	-2.8459
19.07	-0.26711	-1.2623		19.07	-0.7001	-1.8336		19.07	-0.6906	-2.9011
19.08	-0.42618	-1.6573		19.08	-0.81908	-2.0661		19.08	-0.80825	-2.915
19.09	-0.34468	-1.5992		19.09	-0.67934	-2.1254		19.09	-0.8538	-2.9912
19.1	-0.17927	-1.7837		19.1	-0.55301	-2.1673		19.1	-0.74808	-3.2125
19.11	-0.12174	-1.9063		19.11	-0.51815	-2.3248		19.11	-0.80737	-3.0108
19.12	-0.07473	-1.5563		19.12	-0.3959	-2.1864		19.12	-0.75892	-3.0306
19.13	-0.035504	-1.3985		19.13	-0.47432	-1.8989		19.13	-0.72088	-2.9122
19.14	-0.23027	-1.7771		19.14	-0.5796	-2.1662		19.14	-0.98672	-2.7946
19.15	-0.39961	-1.6711		19.15	-0.58524	-1.9979		19.15	-1.0115	-2.9802
19.16	-0.36327	-1.5231		19.16	-0.53167	-1.7429		19.16	-0.82124	-2.7418
19.17	-0.20063	-1.5863		19.17	-0.38184	-1.809		19.17	-0.69452	-2.5764
19.18	-0.005123	-1.3962		19.18	-0.17269	-1.823		19.18	-0.56282	-2.3447
19.19	-0.38741	-1.7301		19.19	-0.54814	-2.1556		19.19	-0.97228	-2.7873
19.2	-0.68773	-1.7085		19.2	-0.80251	-2.148		19.2	-1.2604	-2.8784
19.21	-0.40127	-1.4802		19.21	-0.50271	-1.998		19.21	-1.011	-2.4331
19.22	-0.15299	-1.2172		19.22	-0.28916	-1.6023		19.22	-0.66761	-2.3116
19.23	-0.067288	-1.1034		19.23	-0.286	-1.4876		19.23	-0.62389	-1.9554
19.24	-0.21037	-1.2623		19.24	-0.37563	-1.772		19.24	-0.63897	-2.1716
19.25	-0.10183	-1.035		19.25	-0.25563	-1.4792		19.25	-0.64542	-2.1377
19.26	-0.52336	-1.2938		19.26	-0.66327	-1.7397		19.26	-0.7968	-2.2308
19.27	-0.45977	-1.4815		19.27	-0.57244	-2.0172		19.27	-0.95357	-2.1533
19.28	-0.081296	-1.2735		19.28	-0.31962	-1.8097		19.28	-0.69376	-2.4233
19.29	-0.31787	-1.2419		19.29	-0.48817	-1.6314		19.29	-0.56047	-2.3139
19.3	-0.045715	-1.1195		19.3	-0.23002	-1.559		19.3	-0.27202	-1.8759
19.31	0.2314	-0.74405		19.31	0.060134	-1.3345		19.31	-0.065579	-1.6731
19.32	-0.050472	-0.74281		19.32	-0.13799	-1.1773		19.32	-0.13184	-1.8476
19.33	-0.54058	-1.1615		19.33	-0.67566	-1.6049		19.33	-0.50374	-2.1629
19.34	-0.11848	-0.9788		19.34	-0.20515	-1.5452		19.34	-0.34215	-2.124
19.35	0.04343	-1.0836		19.35	-0.17787	-1.3749		19.35	-0.17196	-1.9987
19.36	-0.84539	-1.9179		19.36	-0.96943	-2.1904		19.36	-0.99045	-2.9443
19.37	-0.74427	-1.9055		19.37	-0.92088	-2.2579		19.37	-1.0107	-3.0373
19.38	-0.87034	-2.1976		19.38	-1.0174	-2.3007		19.38	-0.96362	-3.1214
19.39	-0.14114	-1.8259		19.39	-0.27781	-1.9137		19.39	-0.47209	-2.4139
19.4	0.40979	-0.85987		19.4	0.14769	-1.0564		19.4	-0.10936	-1.9552
19.41	-0.056595	-1.1079		19.41	-0.24522	-1.324		19.41	-0.26381	-2.1941
19.42	0.10615	-1.2729		19.42	-0.10551	-1.3641		19.42	-0.20093	-1.7814
19.43	-0.08057	-1.3809		19.43	-0.26444	-1.479		19.43	-0.53463	-2.2344
19.44	-0.50681	-1.8611		19.44	-0.7376	-1.6163		19.44	-0.82264	-2.8489
19.45	-0.20035	-1.6933		19.45	-0.50664	-1.5409		19.45	-0.76337	-2.072
19.46	-0.088833	-1.1999		19.46	-0.38234	-1.4783		19.46	-0.6363	-2.2163
19.47	-0.30415	-1.3062		19.47	-0.58321	-1.425		19.47	-0.54738	-2.3693
19.48	-0.30561	-1.07		19.48	-0.58115	-1.2505		19.48	-0.48602	-1.8922
19.49	0.23459	-0.75811		19.49	0.011021	-0.94834		19.49	-0.32264	-1.4
19.5	-0.16965	-0.76765		19.5	-0.27124	-0.82823		19.5	-0.03846	-1.735
19.51	-0.20016	-1.0951		19.51	-0.39207	-0.86792		19.51	-0.38389	-1.5155
19.52	-0.41533	-0.99344		19.52	-0.56279	-1.1825		19.52	-0.56055	-1.8401
19.53	-0.86711	-1.2408		19.53	-0.91514	-1.6999		19.53	-0.98799	-2.4161
19.54	-0.67823	-1.3123		19.54	-0.67569	-1.8341		19.54	-0.76647	-2.1313
19.55	-0.44684	-1.4937		19.55	-0.49289	-1.7461		19.55	-0.47835	-2.1275
19.56	-0.45578	-1.1206		19.56	-0.38582	-1.422		19.56	-0.36579	-2.1803
19.57	-0.11037	-0.89533		19.57	0.031807	-1.0591		19.57	0.11594	-1.412
19.58	-0.44632	-1.437		19.58	-0.3001	-1.5529		19.58	-0.32304	-1.7083
19.59	-0.5357	-1.059		19.59	-0.68244	-1.5801		19.59	-0.43428	-2.297
19.6	-0.72302	-1.4057		19.6	-0.70714	-1.5717		19.6	-0.72981	-2.1303
19.61	0.40293	-0.83466		19.61	0.094005	-1.2297		19.61	-0.007519	-1.1722
19.62	0.31313	-0.74762		19.62	0.079742	-1.3593		19.62	-0.25944	-1.7656
19.63	-0.99016	-1.8379		19.63	-1.1618	-2.0107		19.63	-1.0067	-2.46
19.64	-0.48159	-1.7681		19.64	-0.62979	-1.9116		19.64	-0.7924	-1.8112
19.65	-0.6064	-0.94017		19.65	-0.68431	-1.4702		19.65	-0.69884	-2.0704
19.66	-0.24693	-1.0415		19.66	-0.1764	-1.156		19.66	-0.52358	-1.8418
19.67	0.16137	-0.63928		19.67	0.25999	-1.014		19.67	-0.21497	-1.4396
19.68	0.35308	-0.71244		19.68	0.31048	-1.2287		19.68	-0.72299	-1.8235
19.69	-0.93224	-1.5499		19.69	-0.91919	-1.6284		19.69	-1.3103	-2.616
19.7	-0.41832	-1.8121		19.7	-0.19852	-1.5324		19.7	-1.0952	-2.1247
19.71	-0.73531	-1.3615		19.71	-0.34489	-1.1245		19.71	-1.1095	-2.6236
19.72	-0.508	-1.2178		19.72	0.023926	-0.87133		19.72	-1.0778	-2.1989
19.73	-1.0234	-1.4492		19.73	-0.50309	-1.2348		19.73	-1.263	-1.4873
19.74	-0.517	-1.2907		19.74	-0.11398	-1.1873		19.74	-1.5951	-2.0737
19.75	-0.74607	-1.3898		19.75	-0.50759	-0.81508		19.75	-1.2314	-1.8466
19.76	-0.70716	-1.7851		19.76	-0.61716	-1.0635		19.76	-1.4346	-1.461
19.77	-0.44953	-2.0388		19.77	-0.55474	-1.4521		19.77	-1.4213	-2.0884
19.78	-0.069172	-1.9133		19.78	-0.3484	-0.7888		19.78	-0.98846	-2.1466
19.79	-0.87463	-2.242		19.79	-1.0348	-0.772		19.79	-1.4117	-2.0702
19.8	-0.61828	-2.2476		19.8	-1.0569	-1.2316		19.8	-1.5612	-2.2632
19.81	-0.33757	-1.703		19.81	-0.8632	-0.82174		19.81	-0.79828	-1.5044
19.82	0.11207	-1.8439		19.82	-0.49849	-0.60053		19.82	-0.42874	-0.89603
19.83	0.036122	-1.3542		19.83	-0.62696	-0.69259		19.83	-0.076923	-1.2206
19.84	-0.066169	-1.6995		19.84	-0.91111	-0.69422		19.84	-0.46723	-1.6149
19.85	-0.57561	-2.1075		19.85	-1.0779	-0.77901		19.85	-0.53007	-1.9346
19.86	-0.36387	-1.4926		19.86	-0.54189	-0.87331		19.86	-0.62705	-1.041
19.87	-0.66151	-1.5012		19.87	-0.85704	-0.72201		19.87	-0.61114	-1.8127
19.88	-1.8054	-2.3754		19.88	-1.8054	-1.5706		19.88	-1.5769	-2.3412
19.89	-0.76213	-1.0456		19.89	-0.91198	-0.79393		19.89	-0.13247	-0.89489
19.9	-0.16114	-1.1085		19.9	-0.56653	-0.71732		19.9	-0.40378	-1.6457
19.91	-0.55371	-1.1694		19.91	-0.79123	-0.87078		19.91	-0.39044	-1.8914
19.92	-0.53872	-0.61772		19.92	-0.80789	-0.98564		19.92	-0.50309	-1.5506
19.93	0.37914	-0.11619		19.93	-0.077591	-0.3971		19.93	0.031025	-0.82451
19.94	-0.26809	-0.85714		19.94	-0.48991	-0.83328		19.94	-0.23762	-1.9243
19.95	0.20293	0.12072		19.95	0.041981	-0.2443		19.95	-0.054489	-0.94223
19.96	0.33099	-0.18968		19.96	-0.047809	-0.15897		19.96	-0.40055	-1.8316
19.97	0.041965	-0.26823		19.97	-0.26611	-0.40966		19.97	-0.30578	-1.6988
19.98	0.39631	-0.13903		19.98	0.011803	-0.42275		19.98	-0.084701	-1.6231
19.99	0.1884	-0.88293		19.99	-0.3879	-0.67302		19.99	-0.53121	-3.0587
20	-0.43377	-0.59824		20	-0.46407	-0.80807		20	-0.30736	-2.0809
20.01	-0.79863	-1.068		20.01	-0.78033	-1.8685		20.01	-0.82415	-2.1713
20.02	-0.608	-1.0668		20.02	-0.43637	-1.9136		20.02	-0.98569	-2.7978
20.03	0.1312	-0.52157		20.03	0.38578	-0.71494		20.03	-0.70437	-1.9803
20.04	0.46143	-0.10208		20.04	0.79271	-0.39287		20.04	-0.31831	-1.4662
20.05	0.72551	0.21142		20.05	0.92181	-0.42633		20.05	0.10321	-1.1333
20.06	0.6016	0.26503		20.06	0.90349	-0.32854		20.06	0.41129	-0.75589
20.07	0.30586	0.24393		20.07	0.51011	-0.4588		20.07	0.091915	-0.91127
20.08	0.58652	0.22422		20.08	0.84618	-0.42959		20.08	0.055942	-0.95935
20.09	0.35588	-0.1713		20.09	0.35899	-0.65038		20.09	-0.060108	-1.1817
20.1	0.34136	-0.67768		20.1	0.25507	-1.1475		20.1	-0.53889	-1.4171
20.11	0.52085	-0.61489		20.11	0.052749	-0.66042		20.11	-0.23854	-1.8974
20.12	0.86048	-0.57334		20.12	0.55998	-0.47389		20.12	-0.019237	-1.1852
20.13	0.43003	-0.79799		20.13	0.076176	-0.68167		20.13	-0.40362	-1.2583
20.14	0.27491	-0.77033		20.14	-0.18452	-0.81163		20.14	-0.39944	-1.5977
20.15	0.42923	-0.29524		20.15	0.06607	-0.19139		20.15	0.16593	-1.0012
20.16	0.51558	-0.35188		20.16	0.11662	-0.19631		20.16	0.23228	-0.72596
20.17	0.096874	-0.50365		20.17	-0.34475	-0.45592		20.17	-0.028488	-1.3071
20.18	0.11122	-0.58424		20.18	-0.55588	-0.73173		20.18	-0.12331	-1.4746
20.19	0.09573	-0.68568		20.19	-0.46962	-0.98734		20.19	-0.15302	-1.1748
20.2	0.09042	-0.84817		20.2	-0.37263	-1.2268		20.2	-0.12316	-1.2671
20.21	0.4248	-0.51357		20.21	-0.04203	-0.52276		20.21	0.43385	-1.1218
20.22	0.005771	-0.95447		20.22	-0.46354	-0.94638		20.22	0.043129	-1.4198
20.23	-0.45221	-1.2484		20.23	-1.052	-1.5731		20.23	-0.67639	-1.8265
20.24	0.036064	-0.67618		20.24	-0.48695	-1.0923		20.24	-0.23165	-1.3897
20.25	0.70064	-0.68811		20.25	0.11238	-0.78049		20.25	0.20265	-0.85482
20.26	0.43386	-0.71002		20.26	-0.063931	-0.90071		20.26	-0.03936	-1.278
20.27	0.23161	-0.47588		20.27	-0.10704	-0.72044		20.27	-0.23269	-1.1299
20.28	0.51819	-0.47023		20.28	0.078152	-0.69926		20.28	-0.14244	-0.67166
20.29	0.075039	-0.95339		20.29	-0.17848	-1.1453		20.29	-0.48002	-1.259
20.3	-0.67849	-1.4941		20.3	-0.7996	-1.8043		20.3	-0.95667	-2.3978
20.31	-0.65765	-1.5319		20.31	-0.71282	-1.6791		20.31	-0.89582	-2.0168
20.32	-0.53865	-1.4445		20.32	-0.66348	-1.9557		20.32	-0.99594	-2.0271
20.33	0.03299	-0.96937		20.33	-0.057224	-1.5253		20.33	-0.51749	-1.894
20.34	0.15208	-0.64079		20.34	0.11885	-1.0795		20.34	-0.19697	-1.6308
20.35	0.16007	-0.46491		20.35	0.39007	-1.097		20.35	-0.14774	-1.3682
20.36	0.2148	-0.59693		20.36	0.44563	-1.3107		20.36	0.042187	-1.5634
20.37	-0.087132	-0.73358		20.37	0.18199	-1.4504		20.37	-0.20082	-1.6282
20.38	-0.46639	-1.0009		20.38	-0.17493	-1.765		20.38	-0.65964	-1.8875
20.39	-0.50401	-0.89428		20.39	-0.30145	-1.8649		20.39	-0.58816	-2.0883
20.4	-0.30452	-1.139		20.4	-0.098106	-1.887		20.4	-0.29034	-2.0176
20.41	-0.13338	-1.0047		20.41	0.1906	-1.5599		20.41	-0.083931	-1.8843
20.42	-0.362	-1.0243		20.42	0.040783	-1.6033		20.42	-0.29426	-2.1307
20.43	-0.48298	-1.1371		20.43	-0.18167	-1.4391		20.43	-0.29333	-2.1524
20.44	-0.39967	-1.1508		20.44	-0.13939	-1.4458		20.44	-0.13583	-1.9771
20.45	-0.003155	-0.73786		20.45	0.25739	-1.1822		20.45	0.2271	-1.5378
20.46	-0.19746	-0.60123		20.46	-0.015213	-1.0329		20.46	0.23531	-1.767
20.47	-0.4716	-1.193		20.47	-0.42315	-1.7111		20.47	-0.25621	-2.1369
20.48	-0.79766	-1.3831		20.48	-0.78994	-1.9908		20.48	-0.62755	-2.5176
20.49	-0.31986	-1.2256		20.49	-0.41228	-1.7492		20.49	-0.28372	-2.2238
20.5	-0.24506	-0.90454		20.5	-0.3719	-1.4453		20.5	-0.11024	-1.9598
20.51	-0.020111	-1.0954		20.51	-0.1841	-1.5416		20.51	0.15807	-1.9625
20.52	0.37771	-0.77557		20.52	0.062798	-1.3346		20.52	0.34599	-1.6727
20.53	0.17311	-0.84723		20.53	0.017365	-1.3961		20.53	0.22652	-1.9061
20.54	0.20421	-0.88016		20.54	-0.001537	-1.3109		20.54	0.28891	-1.6883
20.55	0.19356	-0.95319		20.55	-0.1096	-1.2648		20.55	0.11939	-1.5446
20.56	-0.34267	-1.5307		20.56	-0.60986	-1.8137		20.56	-0.34484	-2.0908
20.57	-0.06097	-0.95584		20.57	-0.32368	-1.3828		20.57	0.014198	-1.6653
20.58	-0.26658	-1.1375		20.58	-0.4748	-1.7177		20.58	-0.19864	-2.0971
20.59	-0.32252	-0.90555		20.59	-0.31172	-1.3658		20.59	-0.12952	-1.8315
20.6	0.40582	-0.93004		20.6	0.31567	-1.206		20.6	0.3384	-1.5038
20.61	-0.3301	-1.3829		20.61	-0.46068	-1.5342		20.61	-0.43768	-2.3695
20.62	-0.48319	-1.3643		20.62	-0.5335	-1.4784		20.62	-0.4155	-2.1862
20.63	-0.43464	-1.1715		20.63	-0.39101	-1.4339		20.63	-0.48047	-1.6695
20.64	-0.12436	-0.70153		20.64	-0.069119	-1.065		20.64	-0.26039	-1.4635
20.65	-0.57341	-0.85679		20.65	-0.48087	-1.1668		20.65	-0.46896	-1.8142
20.66	-0.011616	-1.0876		20.66	0.003315	-1.1448		20.66	-0.33123	-1.627
20.67	0.041313	-1.1694		20.67	0.020439	-1.3891		20.67	-0.39559	-1.5839
20.68	-0.099106	-1.3792		20.68	-0.079258	-1.5087		20.68	-0.51732	-1.7286
20.69	-0.026649	-1.4432		20.69	-0.035888	-1.6505		20.69	-0.58737	-1.5148
20.7	-0.14102	-1.2188		20.7	-0.18633	-1.5239		20.7	-0.81268	-1.4509
20.71	-0.14931	-1.3709		20.71	-0.15106	-1.4415		20.71	-0.61494	-1.5017
20.72	0.29325	-1.1728		20.72	0.12333	-1.3935		20.72	-0.50759	-1.3262
20.73	0.71166	-0.94157		20.73	0.42086	-1.2097		20.73	-0.098476	-1.1547
20.74	0.30754	-0.76009		20.74	0.19909	-1.2107		20.74	-0.2042	-1.0983
20.75	0.31554	-0.74279		20.75	0.2353	-1.1707		20.75	-0.22481	-1.0312
20.76	-0.026276	-0.97988		20.76	-0.21226	-1.4412		20.76	-0.71578	-1.4342
20.77	-0.21311	-1.3704		20.77	-0.32662	-1.6345		20.77	-0.75476	-1.6059
20.78	-0.38246	-1.2629		20.78	-0.53284	-1.6368		20.78	-0.73675	-2.1154
20.79	0.35717	-0.93568		20.79	0.27278	-1.1655		20.79	-0.15779	-1.5132
20.8	0.69163	-0.24083		20.8	0.68381	-0.58362		20.8	0.49934	-1.308
20.81	0.88511	-0.036354		20.81	0.90966	-0.49195		20.81	0.54855	-1.0554
20.82	0.53684	-0.071449		20.82	0.66633	-0.59984		20.82	0.52837	-1.0278
20.83	0.65749	0.11826		20.83	0.80166	-0.61391		20.83	0.43304	-0.85339
20.84	0.17582	-0.27484		20.84	0.3789	-1.0198		20.84	0.20587	-1.2807
20.85	0.009616	-0.61507		20.85	0.2464	-1.2638		20.85	0.063778	-1.5991
20.86	0.034919	0.014938		20.86	0.27433	-0.78957		20.86	0.19513	-1.6378
20.87	0.24734	0.36608		20.87	0.62872	-0.63077		20.87	0.54013	-1.0206
20.88	0.38734	0.30646		20.88	0.72799	-0.64579		20.88	0.57709	-1.0051
20.89	0.26476	0.043613		20.89	0.58841	-0.85538		20.89	0.44177	-1.5869
20.9	-0.1587	-0.069419		20.9	0.078503	-0.95214		20.9	0.26683	-1.6519
20.91	0.51872	0.031304		20.91	0.5535	-0.99243		20.91	0.5167	-1.3845
20.92	0.92086	0.56155		20.92	0.90076	-0.3663		20.92	0.95282	-0.96859
20.93	0.88367	0.59398		20.93	0.79215	-0.27645		20.93	1.049	-0.92264
20.94	1.3554	0.62798		20.94	1.0552	-0.04324		20.94	1.1452	-0.7192
20.95	0.88203	0.10639		20.95	0.57663	-0.39138		20.95	0.85522	-1.3718
20.96	0.69347	-0.04845		20.96	0.36636	-0.55889		20.96	0.90413	-1.1728
20.97	0.49172	-0.62319		20.97	0.13152	-1.0454		20.97	0.51339	-1.7122
20.98	0.012603	-1.2524		20.98	-0.27974	-1.3278		20.98	-0.039425	-2.2519
20.99	-0.044296	-1.2142		20.99	-0.54412	-1.3119		20.99	0.097054	-2.1916
21	0.41597	-1.0121		21	0.16093	-1.0685		21	0.33422	-1.7499
21.01	0.14583	-0.9563		21.01	-0.19725	-1.2501		21.01	0.07304	-2.0052
21.02	-0.18043	-0.88929		21.02	-0.51499	-1.3397		21.02	-0.16869	-1.9231
21.03	0.11321	-0.59525		21.03	-0.18581	-0.98395		21.03	0.12826	-1.5816
21.04	0.27981	-0.92063		21.04	-0.043144	-1.1013		21.04	0.17539	-1.6944
21.05	-0.33482	-1.1422		21.05	-0.58298	-1.6133		21.05	-0.2475	-2.1539
21.06	-0.50205	-1.3844		21.06	-0.63355	-1.6818		21.06	-0.5834	-2.4111
21.07	-0.18929	-1.1668		21.07	-0.44324	-1.3908		21.07	-0.49144	-2.2817
21.08	-0.31715	-0.8062		21.08	-0.32823	-1.0227		21.08	-0.31742	-2.1479
21.09	0.010685	-0.79443		21.09	-0.023036	-0.85772		21.09	-0.23097	-2.0043
21.1	-0.039517	-0.78178		21.1	0.00074	-0.83683		21.1	-0.14396	-1.8631
21.11	0.0154	-0.56138		21.11	0.1176	-0.57375		21.11	-0.049134	-1.5682
21.12	0.040302	-0.52939		21.12	0.18192	-0.54991		21.12	-0.1902	-1.4054
21.13	-0.019997	-0.53312		21.13	-0.009575	-0.5298		21.13	-0.21981	-1.5989
21.14	0.17767	-0.57733		21.14	0.30713	-0.41909		21.14	0.000344	-1.4307
21.15	0.18413	-0.35235		21.15	0.18153	-0.44655		21.15	0.022675	-1.564
21.16	-0.002823	-0.5162		21.16	0.001571	-0.76848		21.16	-0.49041	-1.6144
21.17	-0.23547	-0.84993		21.17	-0.24768	-1.1985		21.17	-0.54856	-1.7873
21.18	0.072014	-0.25938		21.18	0.015118	-0.64592		21.18	-0.2587	-1.4144
21.19	0.43048	-0.051945		21.19	0.21945	-0.40884		21.19	0.085098	-0.85547
21.2	0.53537	-0.14405		21.2	0.42526	-0.42718		21.2	0.17731	-1.2899
21.21	-0.027764	-0.14878		21.21	-0.066288	-0.67225		21.21	-0.2076	-1.8578
21.22	-0.10048	-0.20662		21.22	-0.014854	-0.63844		21.22	-0.14989	-1.6154
21.23	0.034989	-0.31965		21.23	0.20635	-0.79255		21.23	-0.21239	-1.5553
21.24	-0.5584	-0.45949		21.24	-0.27866	-1.0652		21.24	-0.46988	-2.0322
21.25	-0.79863	-0.49351		21.25	-0.33814	-1.1606		21.25	-0.59613	-1.9571
21.26	-0.012264	-0.38205		21.26	0.44109	-0.70425		21.26	-0.002091	-1.8176
21.27	-0.2224	-0.37802		21.27	0.2789	-0.65561		21.27	-0.091145	-2.0324
21.28	-0.94768	-0.59255		21.28	-0.27019	-0.81204		21.28	-0.4686	-2.3163
21.29	-0.67093	-0.82355		21.29	-0.039627	-0.96029		21.29	-0.57878	-2.5689
21.3	-1.3437	-1.2715		21.3	-0.64229	-1.3334		21.3	-0.89287	-3.0792
21.31	-1.2996	-1.0853		21.31	-0.50278	-1.2791		21.31	-0.91468	-2.702
21.32	-0.98031	-0.88675		21.32	-0.37613	-1.0452		21.32	-0.77571	-2.6664
21.33	-1.0786	-1.1078		21.33	-0.56955	-1.1298		21.33	-0.74865	-3.2372
21.34	-0.77874	-0.83252		21.34	-0.46762	-1.1178		21.34	-0.59038	-2.4628
21.35	-0.68066	-0.96622		21.35	-0.38544	-1.1341		21.35	-0.59813	-2.8671
21.36	-0.65221	-0.69312		21.36	-0.37414	-1.0575		21.36	-0.53576	-2.8633
21.37	-0.74985	-0.78632		21.37	-0.58297	-1.016		21.37	-0.61034	-2.8782
21.38	-0.26114	-0.56241		21.38	-0.3109	-0.69852		21.38	-0.35661	-2.5415
21.39	-0.24326	-0.72785		21.39	-0.30813	-0.83423		21.39	-0.21484	-2.6195
21.4	-0.64638	-0.9217		21.4	-0.77255	-1.0106		21.4	-0.56368	-3.0197
21.41	-0.39354	-0.93513		21.41	-0.51409	-0.9397		21.41	-0.50604	-3.0366
21.42	-0.40073	-1.0574		21.42	-0.65304	-0.877		21.42	-0.21845	-3.0316
21.43	-0.41251	-0.84054		21.43	-0.60421	-0.8439		21.43	-0.20729	-2.8075
21.44	-0.1823	-0.87043		21.44	-0.4448	-0.64605		21.44	-0.088356	-2.8395
21.45	-0.60581	-1.3478		21.45	-0.85471	-1.1179		21.45	-0.43721	-3.0372
21.46	-0.31305	-0.97986		21.46	-0.67825	-0.88954		21.46	-0.14885	-2.8397
21.47	-0.48088	-1.4174		21.47	-0.76293	-1.3616		21.47	-0.34302	-3.1023
21.48	-0.36377	-1.4797		21.48	-0.53982	-1.4007		21.48	-0.3151	-3.1192
21.49	-0.5621	-1.463		21.49	-0.63066	-1.5089		21.49	-0.4365	-3.4129
21.5	-0.66524	-1.7375		21.5	-0.72176	-1.791		21.5	-0.59553	-3.4964
21.51	-0.56839	-2.1265		21.51	-0.6834	-2.2337		21.51	-0.70176	-3.7821
21.52	-0.63738	-1.9926		21.52	-0.73389	-2.3637		21.52	-0.6024	-4.0051
21.53	-0.092449	-1.4492		21.53	-0.068126	-1.805		21.53	-0.18993	-3.6947
21.54	-0.019054	-1.2268		21.54	0.13625	-1.6733		21.54	0.055065	-3.3988
21.55	-0.44324	-1.2577		21.55	-0.28677	-1.8571		21.55	-0.32514	-3.7315
21.56	-0.53657	-1.2413		21.56	-0.23747	-1.8256		21.56	-0.48123	-3.502
21.57	-0.60156	-1.3447		21.57	-0.31632	-2.0736		21.57	-0.59344	-3.6511
21.58	-0.89744	-1.4262		21.58	-0.64698	-2.3766		21.58	-0.79105	-4.1678
21.59	-0.7797	-1.4839		21.59	-0.42826	-2.4765		21.59	-0.78226	-4.1484
21.6	-0.70828	-1.5292		21.6	-0.37583	-2.4471		21.6	-0.65382	-4.2817
21.61	-0.67869	-1.4724		21.61	-0.36837	-2.4928		21.61	-0.72564	-4.3225
21.62	-0.58225	-1.3152		21.62	-0.32582	-2.247		21.62	-0.55083	-4.0729
21.63	-0.44353	-1.3296		21.63	-0.1862	-2.0454		21.63	-0.4585	-4.2316
21.64	-0.35849	-1.3359		21.64	-0.22444	-2.2334		21.64	-0.36108	-4.3973
21.65	-0.16114	-1.5944		21.65	-0.12172	-2.3466		21.65	-0.40521	-4.3546
21.66	-0.23671	-1.8939		21.66	-0.30228	-2.7836		21.66	-0.55648	-4.7928
21.67	-0.3185	-1.8935		21.67	-0.38142	-2.7833		21.67	-0.57	-4.7846
21.68	-0.16439	-1.7481		21.68	-0.33646	-2.4761		21.68	-0.43651	-4.5562
21.69	-0.035878	-1.9853		21.69	-0.2752	-2.6757		21.69	-0.43089	-4.7443
21.7	0.15126	-1.7933		21.7	-0.097668	-2.5111		21.7	-0.14358	-4.6998
21.71	-0.006477	-2.0804		21.71	-0.24557	-2.817		21.71	-0.33673	-4.8738
21.72	-0.23741	-2.4272		21.72	-0.53226	-3.1094		21.72	-0.60889	-5.2055
21.73	-0.42933	-2.7988		21.73	-0.68276	-3.5326		21.73	-0.76559	-5.5875
21.74	-0.2954	-2.767		21.74	-0.47934	-3.5882		21.74	-0.59358	-5.5006
21.75	0.15358	-2.5887		21.75	-0.047127	-3.2235		21.75	-0.058083	-5.2311
21.76	0.072819	-2.4482		21.76	-0.045227	-3.1615		21.76	-0.12744	-4.8947
21.77	-0.25214	-2.7829		21.77	-0.27808	-3.4543		21.77	-0.42897	-5.2045
21.78	-0.42706	-3.0772		21.78	-0.33921	-3.7581		21.78	-0.50236	-5.5286
21.79	-0.42761	-3.2132		21.79	-0.24806	-3.7948		21.79	-0.41249	-5.6459
21.8	-0.67283	-3.3543		21.8	-0.46371	-4.0562		21.8	-0.61351	-5.7555
21.81	-0.40515	-3.1642		21.81	-0.14137	-3.8793		21.81	-0.32531	-5.4215
21.82	-0.48042	-3.1206		21.82	-0.1957	-4.0024		21.82	-0.47655	-5.253
21.83	-0.64227	-3.2795		21.83	-0.42131	-4.1847		21.83	-0.67483	-5.3049
21.84	-0.55546	-3.1055		21.84	-0.31699	-3.9089		21.84	-0.66364	-5.0237
21.85	-0.44212	-3.0959		21.85	-0.32456	-3.8507		21.85	-0.43664	-4.8542
21.86	-0.31355	-2.977		21.86	-0.18713	-3.6832		21.86	-0.29715	-4.5716
21.87	-0.55866	-2.9534		21.87	-0.44029	-3.8832		21.87	-0.53401	-4.7585
21.88	-0.70134	-3.1578		21.88	-0.72978	-4.0907		21.88	-0.83608	-4.7657
21.89	-0.55671	-3.0289		21.89	-0.65973	-3.934		21.89	-0.73592	-4.5901
21.9	-0.56883	-3.0499		21.9	-0.69894	-4.0524		21.9	-0.82848	-4.5236
21.91	-0.31438	-3.0825		21.91	-0.44023	-3.8537		21.91	-0.74646	-4.4079
21.92	-0.47924	-3.1669		21.92	-0.5733	-3.7995		21.92	-0.72081	-4.5957
21.93	-0.36819	-2.8277		21.93	-0.50032	-3.4282		21.93	-0.73022	-4.0346
21.94	-0.16929	-2.6123		21.94	-0.1725	-3.1703		21.94	-0.61076	-3.6976
21.95	-0.1654	-2.3421		21.95	-0.2376	-3.0743		21.95	-0.56719	-3.5366
21.96	-0.27726	-2.3537		21.96	-0.39616	-3.1439		21.96	-0.77828	-3.506
21.97	-0.085167	-2.4362		21.97	-0.13404	-3.1613		21.97	-0.77726	-3.5477
21.98	-0.42317	-2.6818		21.98	-0.45641	-3.27		21.98	-0.9763	-3.9178
21.99	-0.51476	-2.903		21.99	-0.57075	-3.4492		21.99	-1.0087	-4.023
22	-0.69287	-3.0453		22	-0.7784	-3.6621		22	-1.113	-4.2053
22.01	-0.52993	-2.7174		22.01	-0.71396	-3.3993		22.01	-0.96219	-3.8585
22.02	-0.40814	-2.3201		22.02	-0.56946	-3.1595		22.02	-0.87527	-3.5974
22.03	-0.31148	-2.1627		22.03	-0.59484	-3.0687		22.03	-0.74469	-3.432
22.04	-0.1704	-1.9312		22.04	-0.50632	-2.9772		22.04	-0.67024	-3.2771
22.05	-0.44297	-2.0531		22.05	-0.74578	-3.0198		22.05	-0.8847	-3.4356
22.06	-0.37708	-1.9684		22.06	-0.59794	-2.7783		22.06	-0.5998	-3.3593
22.07	-0.42978	-2.0528		22.07	-0.54689	-2.7651		22.07	-0.72031	-3.4244
22.08	-0.62654	-2.0729		22.08	-0.71798	-2.8307		22.08	-0.86462	-3.5983
22.09	-0.69858	-2.1603		22.09	-0.70241	-2.9378		22.09	-0.82257	-3.6799
22.1	-0.45364	-1.9176		22.1	-0.45919	-2.516		22.1	-0.55063	-3.2109
22.11	-0.54228	-1.7283		22.11	-0.39911	-2.4955		22.11	-0.66158	-3.1529
22.12	-0.29974	-1.4662		22.12	-0.14085	-2.106		22.12	-0.46529	-2.9344
22.13	-0.57191	-1.6993		22.13	-0.36092	-2.2359		22.13	-0.53869	-3.0971
22.14	-0.80357	-1.9085		22.14	-0.56759	-2.3561		22.14	-0.60086	-3.0889
22.15	-0.82511	-2.058		22.15	-0.65946	-2.466		22.15	-0.65808	-3.2237
22.16	-0.80185	-2.2341		22.16	-0.67576	-2.572		22.16	-0.63145	-3.4334
22.17	-0.93338	-2.1779		22.17	-0.91578	-2.651		22.17	-0.74113	-3.4063
22.18	-0.70493	-2.1803		22.18	-0.79237	-2.3409		22.18	-0.4421	-3.098
22.19	-0.59972	-2.0596		22.19	-0.67761	-2.2958		22.19	-0.39653	-2.9709
22.2	-0.42733	-1.7922		22.2	-0.56176	-2.0574		22.2	-0.21403	-2.7153
22.21	-0.47018	-1.904		22.21	-0.63275	-1.9743		22.21	-0.24518	-2.7801
22.22	-0.50581	-2.1403		22.22	-0.70733	-2.1855		22.22	-0.39465	-2.9225
22.23	-0.4856	-1.934		22.23	-0.74165	-1.94		22.23	-0.33985	-2.7233
22.24	-0.6615	-2.0899		22.24	-0.80093	-2.0199		22.24	-0.46798	-2.6886
22.25	-0.48596	-2.0622		22.25	-0.5382	-2.0553		22.25	-0.35313	-2.6796
22.26	-0.67244	-2.1555		22.26	-0.80731	-2.2713		22.26	-0.68641	-3.0259
22.27	-0.50813	-1.9298		22.27	-0.6306	-2.2166		22.27	-0.50369	-2.6541
22.28	-0.40907	-1.9097		22.28	-0.50253	-2.0956		22.28	-0.51421	-2.5046
22.29	-0.65459	-1.8817		22.29	-0.70283	-2.1721		22.29	-0.83469	-2.4641
22.3	-0.62587	-1.799		22.3	-0.70698	-2.0886		22.3	-0.75263	-2.4262
22.31	-0.35075	-1.6402		22.31	-0.38494	-1.8837		22.31	-0.38615	-2.2659
22.32	-0.31973	-1.5992		22.32	-0.31186	-1.995		22.32	-0.43832	-2.2189
22.33	-0.57931	-1.6457		22.33	-0.50072	-2.3105		22.33	-0.65609	-2.1904
22.34	-0.94338	-1.7469		22.34	-0.80966	-2.5024		22.34	-1.0213	-2.4304
22.35	-1.0689	-1.7488		22.35	-0.77157	-2.4599		22.35	-1.0228	-2.4602
22.36	-0.96195	-1.6801		22.36	-0.51827	-2.5536		22.36	-0.87406	-2.4461
22.37	-0.63138	-1.374		22.37	-0.065864	-2.0262		22.37	-0.5094	-2.0874
22.38	-0.40229	-1.2242		22.38	0.25574	-1.721		22.38	-0.34552	-1.7609
22.39	-0.4524	-1.1042		22.39	0.21682	-1.6797		22.39	-0.5426	-1.7389
22.4	-0.37121	-0.97699		22.4	0.27162	-1.4293		22.4	-0.51371	-1.7264
22.41	-0.64419	-0.91507		22.41	0.024486	-1.4466		22.41	-0.69041	-1.7624
22.42	-0.88122	-1.0284		22.42	-0.28976	-1.5398		22.42	-0.71719	-1.8589
22.43	-1.0746	-1.4271		22.43	-0.47957	-2.0488		22.43	-1.1583	-2.3232
22.44	-1.008	-1.2694		22.44	-0.51521	-1.805		22.44	-0.91737	-2.2736
22.45	-0.45096	-0.9755		22.45	-0.096626	-1.2181		22.45	-0.55123	-1.9152
22.46	-0.59024	-1.203		22.46	-0.42817	-1.4222		22.46	-0.72118	-2.1391
22.47	-0.21041	-0.877		22.47	-0.25258	-1.2173		22.47	-0.45356	-1.8973
22.48	-0.37939	-0.80551		22.48	-0.46676	-1.1844		22.48	-0.53637	-2.1525
22.49	0.012318	-0.56294		22.49	-0.18626	-0.7601		22.49	-0.38307	-1.8802
22.5	-0.27874	-0.8856		22.5	-0.59001	-1.0862		22.5	-0.63778	-2.2095
22.51	-0.43333	-1.065		22.51	-0.79911	-1.4479		22.51	-0.91729	-2.4025
22.52	-0.70129	-1.5528		22.52	-1.071	-1.8204		22.52	-1.0743	-2.9437
22.53	-0.74327	-1.5595		22.53	-1.145	-2.0504		22.53	-1.2524	-3.0289
22.54	-0.77779	-1.0648		22.54	-1.0452	-1.605		22.54	-1.2464	-2.5572
22.55	-0.2258	-0.83982		22.55	-0.41789	-1.1854		22.55	-0.53136	-2.0079
22.56	-0.10909	-0.73671		22.56	-0.27951	-1.1336		22.56	-0.45888	-2.0073
22.57	-0.94617	-1.0712		22.57	-0.86953	-1.5969		22.57	-0.7487	-2.1801
22.58	-0.75491	-1.0272		22.58	-0.67509	-1.5421		22.58	-0.55157	-2.0399
22.59	-1.2387	-1.2963		22.59	-1.122	-1.7945		22.59	-0.7696	-2.4682
22.6	-1.6009	-1.3752		22.6	-1.2515	-1.8414		22.6	-0.77015	-2.5614
22.61	-1.293	-1.3656		22.61	-0.85471	-1.8556		22.61	-0.53388	-2.1997
22.62	-1.1972	-1.4171		22.62	-0.91993	-1.97		22.62	-0.5773	-2.3512
22.63	-1.1333	-1.3503		22.63	-0.85297	-2.1062		22.63	-0.47367	-2.0557
22.64	-1.1108	-1.6781		22.64	-0.75504	-2.1582		22.64	-0.58009	-2.5069
22.65	-0.91795	-1.3172		22.65	-0.62855	-1.7318		22.65	-0.31394	-2.1325
22.66	-0.93706	-1.3318		22.66	-0.71243	-1.9873		22.66	-0.33673	-1.9638
22.67	-1.0744	-1.6192		22.67	-0.87769	-2.3447		22.67	-0.61928	-2.286
22.68	-1.1983	-1.5023		22.68	-0.97583	-2.223		22.68	-0.83205	-2.3126
22.69	-1.1933	-1.356		22.69	-0.91629	-2.0133		22.69	-0.81028	-2.3093
22.7	-0.67288	-1.2244		22.7	-0.42198	-1.894		22.7	-0.4506	-2.0934
22.71	-0.707	-1.1018		22.71	-0.61441	-1.8503		22.71	-0.51242	-2.033
22.72	-1.0155	-1.3551		22.72	-1.0377	-1.9703		22.72	-0.76147	-2.3127
22.73	-0.68708	-1.3663		22.73	-0.61775	-1.916		22.73	-0.57455	-2.4179
22.74	-0.29572	-1.1427		22.74	-0.26179	-1.7886		22.74	-0.26351	-2.1599
22.75	-0.43826	-0.93224		22.75	-0.35141	-1.7771		22.75	-0.34601	-2.2696
22.76	-0.58671	-1.1219		22.76	-0.59476	-1.962		22.76	-0.52737	-2.409
22.77	-0.59373	-1.1848		22.77	-0.57045	-1.9346		22.77	-0.62087	-2.4055
22.78	-0.91819	-1.2939		22.78	-0.7631	-2.0025		22.78	-0.75868	-2.5222
22.79	-0.93277	-1.5277		22.79	-0.77451	-2.2256		22.79	-0.64229	-2.7374
22.8	-0.84724	-1.6656		22.8	-0.68239	-2.3093		22.8	-0.6603	-2.8394
22.81	-0.8375	-1.6666		22.81	-0.64336	-2.296		22.81	-0.63663	-2.9689
22.82	-0.91481	-1.7621		22.82	-0.69904	-2.3657		22.82	-0.64703	-3.0778
22.83	-0.85295	-1.794		22.83	-0.54406	-2.3421		22.83	-0.63847	-2.9919
22.84	-0.65345	-1.629		22.84	-0.37551	-2.1822		22.84	-0.50888	-2.8883
22.85	-0.33677	-1.594		22.85	-0.10363	-1.9941		22.85	-0.20758	-2.8289
22.86	-0.28848	-1.4403		22.86	-0.005909	-1.7672		22.86	-0.11925	-2.6527
22.87	-0.35285	-1.3317		22.87	-0.034359	-1.5953		22.87	-0.098797	-2.4315
22.88	-0.42211	-1.4754		22.88	-0.025974	-1.7319		22.88	-0.25196	-2.6404
22.89	-0.68348	-1.7464		22.89	-0.21801	-1.981		22.89	-0.39465	-2.8535
22.9	-0.64304	-1.8048		22.9	-0.15631	-2.236		22.9	-0.41139	-2.9337
22.91	-0.55761	-1.821		22.91	-0.085682	-2.1852		22.91	-0.36585	-2.8704
22.92	-0.43221	-1.6332		22.92	0.075989	-2.0085		22.92	-0.2768	-2.7687
22.93	-0.50019	-1.6619		22.93	0.038436	-2.0406		22.93	-0.34703	-2.6743
22.94	-0.54639	-1.8542		22.94	-0.20016	-2.2557		22.94	-0.47837	-2.8033
22.95	-0.28887	-1.5311		22.95	0.02282	-1.9452		22.95	-0.18351	-2.5307
22.96	-0.38588	-1.5959		22.96	-0.24636	-2.0567		22.96	-0.35697	-2.547
22.97	-0.27276	-1.6511		22.97	-0.26195	-2.111		22.97	-0.31589	-2.5672
22.98	-0.30897	-1.8114		22.98	-0.33372	-2.2304		22.98	-0.42171	-2.7614
22.99	-0.49315	-1.827		22.99	-0.45229	-2.3842		22.99	-0.52657	-2.8315
23	-0.67883	-2.0697		23	-0.62744	-2.5945		23	-0.59215	-2.8895
23.01	-0.42491	-1.93		23.01	-0.30551	-2.3946		23.01	-0.37333	-2.7311
23.02	-0.42745	-1.9504		23.02	-0.27481	-2.304		23.02	-0.42572	-2.7941
23.03	-0.36198	-1.8452		23.03	-0.12568	-2.1781		23.03	-0.27604	-2.8663
23.04	-0.53392	-1.7613		23.04	-0.19092	-2.2119		23.04	-0.37034	-2.7407
23.05	-0.74859	-1.9197		23.05	-0.40712	-2.4908		23.05	-0.59786	-3.0299
23.06	-0.67534	-2.018		23.06	-0.35257	-2.4289		23.06	-0.5462	-3.2568
23.07	-0.58897	-1.9104		23.07	-0.35273	-2.2373		23.07	-0.41383	-3.1443
23.08	-0.38665	-1.7187		23.08	-0.18595	-2.0849		23.08	-0.2206	-2.9742
23.09	-0.29847	-1.6132		23.09	-0.061245	-1.9708		23.09	-0.10425	-3.0113
23.1	-0.26037	-1.4324		23.1	-0.1255	-1.9282		23.1	-0.17543	-2.8736
23.11	-0.43436	-1.5616		23.11	-0.35119	-1.9914		23.11	-0.28762	-3.0202
23.12	-0.42889	-1.741		23.12	-0.45019	-2.1212		23.12	-0.41119	-3.3543
23.13	-0.37362	-1.7349		23.13	-0.43097	-2.0896		23.13	-0.40276	-3.4044
23.14	-0.41361	-1.625		23.14	-0.45748	-2.0964		23.14	-0.47456	-3.2281
23.15	-0.44132	-1.6995		23.15	-0.5583	-2.2484		23.15	-0.50766	-3.3979
23.16	-0.57103	-1.9025		23.16	-0.66046	-2.3831		23.16	-0.62843	-3.5221
23.17	-0.5952	-1.8999		23.17	-0.61114	-2.3953		23.17	-0.55318	-3.5834
23.18	-0.56549	-1.9229		23.18	-0.56563	-2.3601		23.18	-0.46038	-3.6504
23.19	-0.61286	-2.0102		23.19	-0.5652	-2.5011		23.19	-0.63143	-3.7456
23.2	-0.7999	-2.134		23.2	-0.72681	-2.6446		23.2	-0.79258	-3.9668
23.21	-0.79889	-2.1697		23.21	-0.68015	-2.6451		23.21	-0.83157	-3.8099
23.22	-0.70343	-2.0438		23.22	-0.49954	-2.4851		23.22	-0.74888	-3.6267
23.23	-0.71988	-2.0101		23.23	-0.53345	-2.5774		23.23	-0.76289	-3.7549
23.24	-0.71607	-1.9963		23.24	-0.56053	-2.5304		23.24	-0.6516	-3.7655
23.25	-0.66821	-2.175		23.25	-0.4558	-2.6188		23.25	-0.57091	-3.7469
23.26	-0.99517	-2.3402		23.26	-0.82294	-3.0399		23.26	-0.91186	-3.9345
23.27	-0.66489	-2.2339		23.27	-0.4813	-2.7512		23.27	-0.63255	-3.7849
23.28	-0.60028	-2.0251		23.28	-0.49034	-2.6395		23.28	-0.58555	-3.4799
23.29	-0.61063	-1.9689		23.29	-0.46373	-2.5676		23.29	-0.51907	-3.3561
23.3	-0.78477	-2.147		23.3	-0.61856	-2.6578		23.3	-0.70779	-3.4998
23.31	-0.64041	-2.2071		23.31	-0.56087	-2.6755		23.31	-0.69479	-3.4529
23.32	-0.72196	-2.1097		23.32	-0.571	-2.6435		23.32	-0.65903	-3.4306
23.33	-0.62058	-2.1296		23.33	-0.46878	-2.5729		23.33	-0.61147	-3.3503
23.34	-0.692	-2.2459		23.34	-0.50148	-2.6773		23.34	-0.73795	-3.4057
23.35	-0.79663	-2.196		23.35	-0.65185	-2.6543		23.35	-0.82283	-3.2705
23.36	-0.69922	-2.1832		23.36	-0.47853	-2.6535		23.36	-0.69385	-3.2891
23.37	-0.60479	-2.0385		23.37	-0.50208	-2.4861		23.37	-0.5463	-3.1903
23.38	-0.78169	-2.1429		23.38	-0.68145	-2.6889		23.38	-0.63382	-3.225
23.39	-0.81782	-2.3256		23.39	-0.66742	-2.8246		23.39	-0.66938	-3.4868
23.4	-0.71452	-2.3298		23.4	-0.58602	-2.7864		23.4	-0.63765	-3.4779
23.41	-0.82589	-2.2993		23.41	-0.61095	-2.7452		23.41	-0.70626	-3.5047
23.42	-0.69191	-2.1162		23.42	-0.44824	-2.5607		23.42	-0.55289	-3.261
23.43	-0.67529	-2.0254		23.43	-0.32976	-2.5072		23.43	-0.57172	-3.2073
23.44	-0.6203	-1.8742		23.44	-0.26899	-2.3693		23.44	-0.44688	-3.0434
23.45	-0.6367	-2.0646		23.45	-0.42949	-2.5396		23.45	-0.55544	-3.1902
23.46	-0.58232	-2.047		23.46	-0.46444	-2.4534		23.46	-0.49389	-3.2565
23.47	-0.62048	-1.9959		23.47	-0.58887	-2.3452		23.47	-0.68417	-3.3926
23.48	-0.77793	-2.1147		23.48	-0.76991	-2.5314		23.48	-0.82342	-3.5708
23.49	-0.87183	-2.2693		23.49	-0.82127	-2.5873		23.49	-0.91491	-3.6009
23.5	-0.79093	-2.2673		23.5	-0.86238	-2.5933		23.5	-0.98349	-3.6137
23.51	-0.59882	-2.0704		23.51	-0.62134	-2.357		23.51	-0.79655	-3.309
23.52	-0.6323	-2.01		23.52	-0.72058	-2.3788		23.52	-0.78088	-3.3628
23.53	-0.6926	-1.9212		23.53	-0.65697	-2.2711		23.53	-0.80312	-3.2891
23.54	-0.75071	-1.8832		23.54	-0.5981	-2.2969		23.54	-0.86478	-3.3075
23.55	-0.78609	-2.0504		23.55	-0.66862	-2.4226		23.55	-0.89211	-3.4813
23.56	-0.76571	-1.9157		23.56	-0.61183	-2.294		23.56	-0.83582	-3.3656
23.57	-0.62644	-1.7908		23.57	-0.48804	-2.169		23.57	-0.72318	-3.1323
23.58	-0.7074	-1.7691		23.58	-0.62079	-2.1766		23.58	-0.72921	-3.0218
23.59	-0.83522	-1.6974		23.59	-0.73976	-2.2463		23.59	-0.89722	-2.9317
23.6	-0.78353	-1.6857		23.6	-0.70014	-2.3618		23.6	-0.93052	-2.9716
23.61	-0.65178	-1.6428		23.61	-0.64131	-2.3078		23.61	-0.7469	-2.8907
23.62	-0.7132	-1.6705		23.62	-0.7354	-2.233		23.62	-0.84285	-2.9505
23.63	-0.81129	-1.7		23.63	-0.80495	-2.2078		23.63	-0.88903	-2.8868
23.64	-0.81392	-1.8665		23.64	-0.83454	-2.4299		23.64	-0.97404	-2.8965
23.65	-0.74372	-1.7987		23.65	-0.75615	-2.4324		23.65	-0.94487	-2.856
23.66	-0.75474	-1.7396		23.66	-0.79636	-2.4243		23.66	-0.89024	-2.8546
23.67	-0.71978	-1.7569		23.67	-0.7438	-2.4023		23.67	-0.77576	-2.7263
23.68	-0.61507	-1.6614		23.68	-0.67677	-2.2236		23.68	-0.70702	-2.5994
23.69	-0.71331	-1.629		23.69	-0.81778	-2.22		23.69	-0.76775	-2.6062
23.7	-0.71446	-1.6811		23.7	-0.84902	-2.2814		23.7	-0.76823	-2.5374
23.71	-0.77405	-1.5695		23.71	-0.89923	-2.2509		23.71	-0.77252	-2.4697
23.72	-0.68193	-1.6479		23.72	-0.7454	-2.2137		23.72	-0.60334	-2.4142
23.73	-0.58518	-1.6083		23.73	-0.70625	-2.087		23.73	-0.53663	-2.3673
23.74	-0.51882	-1.5033		23.74	-0.64916	-1.8908		23.74	-0.49147	-2.1977
23.75	-0.57262	-1.4987		23.75	-0.67182	-1.8823		23.75	-0.49174	-2.1446
23.76	-0.71219	-1.6026		23.76	-0.79935	-2.0272		23.76	-0.63555	-2.3353
23.77	-0.7485	-1.478		23.77	-0.78716	-1.8994		23.77	-0.58269	-2.212
23.78	-0.73477	-1.5177		23.78	-0.78218	-1.9723		23.78	-0.71252	-2.2483
23.79	-0.69379	-1.4955		23.79	-0.71356	-1.977		23.79	-0.62126	-2.2219
23.8	-0.73534	-1.5171		23.8	-0.7977	-1.9012		23.8	-0.709	-2.2572
23.81	-0.70399	-1.5464		23.81	-0.79326	-1.9274		23.81	-0.7708	-2.2975
23.82	-0.57722	-1.4329		23.82	-0.67126	-1.7447		23.82	-0.64528	-2.2606
23.83	-0.48945	-1.4132		23.83	-0.56852	-1.6852		23.83	-0.53596	-2.1115
23.84	-0.57207	-1.3874		23.84	-0.66408	-1.7417		23.84	-0.5836	-2.196
23.85	-0.64668	-1.536		23.85	-0.7641	-1.9199		23.85	-0.81011	-2.3093
23.86	-0.68912	-1.5742		23.86	-0.80703	-1.8938		23.86	-0.84386	-2.4398
23.87	-0.61261	-1.5036		23.87	-0.71919	-1.7931		23.87	-0.75672	-2.374
23.88	-0.43671	-1.2591		23.88	-0.54277	-1.6354		23.88	-0.52864	-2.1183
23.89	-0.35316	-1.2996		23.89	-0.47598	-1.6306		23.89	-0.4953	-2.1266
23.9	-0.36533	-1.3118		23.9	-0.51352	-1.5392		23.9	-0.54385	-2.2174
23.91	-0.51476	-1.3991		23.91	-0.61102	-1.6707		23.91	-0.72493	-2.2719
23.92	-0.58382	-1.4817		23.92	-0.6541	-1.7248		23.92	-0.79058	-2.2367
23.93	-0.68235	-1.6647		23.93	-0.63171	-1.9338		23.93	-0.92418	-2.4315
23.94	-0.85242	-1.8135		23.94	-0.78827	-2.0708		23.94	-1.1247	-2.5955
23.95	-0.71778	-1.8494		23.95	-0.69497	-2.0708		23.95	-0.99308	-2.4286
23.96	-0.69482	-1.7992		23.96	-0.79655	-2.0152		23.96	-0.94884	-2.46
23.97	-0.65279	-1.7438		23.97	-0.73393	-1.9612		23.97	-0.93739	-2.3945
23.98	-0.64478	-1.7599		23.98	-0.79806	-2.0091		23.98	-0.86049	-2.3343
23.99	-0.72734	-1.9495		23.99	-0.90274	-2.1246		23.99	-1.0196	-2.478
24	-0.66434	-1.9218		24	-0.87882	-2.1088		24	-0.93542	-2.3956
24.01	-0.5652	-1.8093		24.01	-0.72005	-2.0776		24.01	-0.87112	-2.2495
24.02	-0.63932	-1.8145		24.02	-0.76385	-2.1884		24.02	-0.93289	-2.2497
24.03	-0.852	-1.9181		24.03	-0.99329	-2.3369		24.03	-1.1092	-2.424
24.04	-0.69625	-1.8048		24.04	-0.79783	-2.1642		24.04	-0.93121	-2.3032
24.05	-0.56563	-1.7975		24.05	-0.70728	-2.0144		24.05	-0.88835	-2.207
24.06	-0.41085	-1.6725		24.06	-0.64686	-1.8344		24.06	-0.68805	-2.1607
24.07	-0.47371	-1.7017		24.07	-0.68122	-1.8642		24.07	-0.73902	-2.0984
24.08	-0.58792	-1.6711		24.08	-0.83858	-1.9586		24.08	-0.71615	-2.1183
24.09	-0.62974	-1.5928		24.09	-0.89726	-2.0022		24.09	-0.79014	-2.065
24.1	-0.59583	-1.5253		24.1	-0.88586	-1.9634		24.1	-0.77286	-1.9905
24.11	-0.65844	-1.5695		24.11	-1.0138	-1.95		24.11	-0.74332	-2.0327
24.12	-0.71099	-1.5558		24.12	-0.96448	-1.9975		24.12	-0.73423	-1.9326
24.13	-0.55678	-1.5702		24.13	-0.76916	-1.8442		24.13	-0.58662	-1.8757
24.14	-0.60905	-1.6256		24.14	-0.78632	-1.8757		24.14	-0.60289	-1.9794
24.15	-0.78185	-1.8062		24.15	-0.96946	-2.1221		24.15	-0.82229	-2.1464
24.16	-0.63104	-1.7823		24.16	-0.8512	-2.1628		24.16	-0.80996	-2.2064
24.17	-0.56361	-1.6754		24.17	-0.80567	-1.9967		24.17	-0.66977	-2.0654
24.18	-0.45317	-1.6245		24.18	-0.68506	-1.8453		24.18	-0.50196	-1.8834
24.19	-0.521	-1.5357		24.19	-0.73862	-1.8218		24.19	-0.51717	-1.8951
24.2	-0.63642	-1.6247		24.2	-0.91577	-1.9035		24.2	-0.65512	-2.0172
24.21	-0.65466	-1.6239		24.21	-0.93082	-1.7769		24.21	-0.7238	-1.9944
24.22	-0.5964	-1.6834		24.22	-0.94013	-1.8406		24.22	-0.73735	-2.1069
24.23	-0.58513	-1.7092		24.23	-0.90732	-1.8039		24.23	-0.78896	-2.1654
24.24	-0.49844	-1.7245		24.24	-0.74606	-1.7298		24.24	-0.64955	-2.121
24.25	-0.56165	-1.7188		24.25	-0.79368	-1.8221		24.25	-0.70817	-2.1754
24.26	-0.63106	-1.6274		24.26	-0.87607	-1.8024		24.26	-0.78994	-2.189
24.27	-0.6817	-1.5995		24.27	-0.89922	-1.876		24.27	-0.7873	-2.1316
24.28	-0.57629	-1.5799		24.28	-0.79238	-1.8257		24.28	-0.74791	-2.1098
24.29	-0.44432	-1.5907		24.29	-0.67636	-1.8014		24.29	-0.65679	-2.1233
24.3	-0.4753	-1.6886		24.3	-0.71307	-1.8451		24.3	-0.67453	-2.2409
24.31	-0.62662	-1.8043		24.31	-0.81752	-1.8955		24.31	-0.74354	-2.2579
24.32	-0.62064	-1.7605		24.32	-0.78612	-1.9336		24.32	-0.73486	-2.2221
24.33	-0.63103	-1.8241		24.33	-0.84553	-1.976		24.33	-0.79316	-2.293
24.34	-0.62175	-1.8874		24.34	-0.92085	-1.9766		24.34	-0.87349	-2.3477
24.35	-0.5321	-1.7419		24.35	-0.80777	-1.8778		24.35	-0.70554	-2.0604
24.36	-0.57639	-1.836		24.36	-0.86287	-2.0075		24.36	-0.73366	-2.082
24.37	-0.58953	-1.8081		24.37	-0.7649	-1.8827		24.37	-0.72089	-2.0415
24.38	-0.6742	-1.8839		24.38	-0.8572	-1.9108		24.38	-0.88147	-2.0866
24.39	-0.70949	-1.8361		24.39	-0.93327	-1.8865		24.39	-0.90709	-2.1389
24.4	-0.67934	-1.9333		24.4	-0.87912	-1.9487		24.4	-0.91861	-2.1946
24.41	-0.81775	-2.0324		24.41	-0.96282	-2.211		24.41	-1.12	-2.3907
24.42	-0.95346	-2.0309		24.42	-1.0861	-2.1448		24.42	-1.0957	-2.4402
24.43	-0.92725	-2.1273		24.43	-1.0868	-2.3202		24.43	-1.1587	-2.3964
24.44	-0.88296	-2.0652		24.44	-1.0433	-2.3135		24.44	-1.087	-2.4317
24.45	-0.90142	-2.128		24.45	-1.1732	-2.4406		24.45	-1.2271	-2.5453
24.46	-0.87327	-1.9207		24.46	-1.107	-2.3474		24.46	-1.1802	-2.5138
24.47	-0.73969	-1.8965		24.47	-0.95629	-2.2068		24.47	-1.1216	-2.4567
24.48	-0.69899	-1.7942		24.48	-0.91013	-2.1082		24.48	-1.0657	-2.5094
24.49	-0.69851	-1.8056		24.49	-0.92719	-2.1602		24.49	-1.0355	-2.4685
24.5	-0.84924	-1.8504		24.5	-1.0927	-2.2797		24.5	-1.1856	-2.5423
24.51	-0.74447	-1.7578		24.51	-1.0065	-2.1792		24.51	-1.1881	-2.3853
24.52	-0.72889	-1.7061		24.52	-0.92605	-2.0499		24.52	-1.0994	-2.357
24.53	-0.6697	-1.5816		24.53	-0.82503	-1.9321		24.53	-1.0248	-2.2933
24.54	-0.75494	-1.5075		24.54	-0.85493	-1.8855		24.54	-1.086	-2.2592
24.55	-0.76496	-1.5358		24.55	-0.87221	-1.8932		24.55	-1.1072	-2.2908
24.56	-0.69266	-1.5076		24.56	-0.76429	-1.8783		24.56	-1.0053	-2.1544
24.57	-0.55365	-1.4744		24.57	-0.673	-1.6938		24.57	-0.91771	-2.0107
24.58	-0.60446	-1.3063		24.58	-0.71645	-1.5578		24.58	-0.88961	-1.9206
24.59	-0.73524	-1.2791		24.59	-0.87665	-1.5848		24.59	-0.83869	-1.7859
24.6	-0.61224	-1.3905		24.6	-0.84193	-1.6581		24.6	-0.83004	-1.7332
24.61	-0.63388	-1.4142		24.61	-0.93968	-1.661		24.61	-0.893	-1.8819
24.62	-0.52918	-1.2859		24.62	-0.84722	-1.469		24.62	-0.72694	-1.6473
24.63	-0.34263	-1.0964		24.63	-0.70066	-1.1919		24.63	-0.52081	-1.3676
24.64	-0.24231	-1.0849		24.64	-0.5259	-1.178		24.64	-0.41103	-1.2536
24.65	-0.45213	-1.1526		24.65	-0.78853	-1.3205		24.65	-0.61723	-1.363
24.66	-0.56817	-1.198		24.66	-0.91841	-1.4158		24.66	-0.65961	-1.3909
24.67	-0.53738	-1.067		24.67	-0.77564	-1.2958		24.67	-0.58778	-1.2317
24.68	-0.35848	-1.0402		24.68	-0.60714	-1.1417		24.68	-0.46624	-1.2143
24.69	-0.39194	-1.0882		24.69	-0.67534	-1.1649		24.69	-0.50863	-1.2704
24.7	-0.51633	-1.0851		24.7	-0.84215	-1.2052		24.7	-0.47879	-1.3374
24.71	-0.53011	-1.0727		24.71	-0.80059	-1.3657		24.71	-0.58528	-1.3669
24.72	-0.45272	-1.0302		24.72	-0.78997	-1.304		24.72	-0.58464	-1.4382
24.73	-0.48062	-0.95896		24.73	-0.80159	-1.2038		24.73	-0.54663	-1.5075
24.74	-0.60128	-0.98055		24.74	-0.98824	-1.2431		24.74	-0.68206	-1.5916
24.75	-0.62609	-1.2146		24.75	-1.1045	-1.4226		24.75	-0.77834	-1.7728
24.76	-0.8616	-1.3151		24.76	-1.2322	-1.5367		24.76	-0.85582	-1.981
24.77	-0.65822	-1.3326		24.77	-1.0919	-1.4739		24.77	-0.75666	-1.9529
24.78	-0.57171	-1.1271		24.78	-0.95901	-1.34		24.78	-0.66884	-1.7087
24.79	-0.694	-1.2231		24.79	-1.0153	-1.2866		24.79	-0.72179	-1.736
24.8	-0.60135	-1.1706		24.8	-0.90268	-1.3023		24.8	-0.6981	-1.6946
24.81	-0.66669	-1.2021		24.81	-0.99237	-1.3355		24.81	-0.82678	-1.7428
24.82	-0.71433	-1.2032		24.82	-1.0373	-1.285		24.82	-0.89502	-1.6776
24.83	-0.70559	-1.2342		24.83	-0.96577	-1.2536		24.83	-0.86423	-1.7048
24.84	-0.7625	-1.4169		24.84	-1.0298	-1.5114		24.84	-1.0466	-1.8574
24.85	-0.75432	-1.3154		24.85	-1.1347	-1.4076		24.85	-1.0254	-1.8439
24.86	-0.68301	-1.3706		24.86	-0.92844	-1.3509		24.86	-0.94374	-1.7528
24.87	-0.83279	-1.3429		24.87	-0.88711	-1.2696		24.87	-1.0538	-1.7691
24.88	-0.85636	-1.3696		24.88	-0.8962	-1.2944		24.88	-1.126	-1.7716
24.89	-0.86731	-1.5036		24.89	-0.87511	-1.4277		24.89	-1.1528	-1.8018
24.9	-0.59119	-1.2034		24.9	-0.66761	-1.1722		24.9	-0.87524	-1.6897
24.91	-0.83446	-1.5498		24.91	-0.89112	-1.4524		24.91	-1.1317	-1.9335
24.92	-0.96252	-1.6917		24.92	-1.1116	-1.5772		24.92	-1.3375	-2.2712
24.93	-0.60162	-1.3511		24.93	-0.68163	-1.2807		24.93	-1.0215	-1.8339
24.94	-0.82944	-1.3671		24.94	-0.9064	-1.3462		24.94	-1.1478	-1.9798
24.95	-1.1417	-1.5931		24.95	-1.2247	-1.6567		24.95	-1.5478	-2.1189
24.96	-0.79674	-1.3643		24.96	-1.018	-1.4286		24.96	-1.3322	-1.9897
24.97	-0.89283	-1.3369		24.97	-1.1011	-1.5152		24.97	-1.4654	-2.132
24.98	-0.93737	-1.3152		24.98	-1.3036	-1.5713		24.98	-1.6472	-2.1365
24.99	-0.53069	-1.2453		24.99	-0.8694	-1.425		24.99	-1.3255	-1.9022
25	-0.54106	-0.8964		25	-0.85249	-1.197		25	-1.2526	-1.7483

## Sheet: Fig. 3g
	Planar			Helical
Frequency (GHz)	Amplitude (dB)		Frequency (GHz)	Amplitude (dB)
7	-0.020344		7	-0.0049818
7.2	-0.025638		7.2	-0.0060045
7.4	-0.038968		7.4	-0.0053779
7.6	-0.032278		7.6	-0.010339
7.8	-0.046612		7.8	-0.01194
8	-0.063517		8	-0.015174
8.2	-0.089366		8.2	-0.019868
8.4	-0.12938		8.4	-0.026932
8.6	-0.1967		8.6	-0.038228
8.8	-0.3256		8.8	-0.057914
9	-0.65729		9	-0.096849
9.2	-1.811		9.2	-0.19122
9.4	-10.24		9.4	-0.52616
9.6	-4.8788		9.6	-3.6492
9.8	-1.1826		9.8	-2.8457
10	-0.49508		10	-0.47092
10.2	-0.27018		10.2	-0.17814
10.4	-0.1661		10.4	-0.091456
10.6	-0.11097		10.6	-0.054518
10.8	-0.079838		10.8	-0.034913
11	-0.05899		11	-0.021325
11.2	-0.043852		11.2	-0.069323
11.4	-0.030302		11.4	-0.019837
11.6	-0.10293		11.6	-0.014415
11.8	-0.0301		11.8	-0.011417
12	-0.022979		12	-0.0082898
12.2	-0.018607		12.2	-0.0072268
12.4	-0.015332		12.4	-0.0060503
12.6	-0.012748		12.6	-0.0050961
12.8	-0.010597		12.8	-0.0043263
13	-0.0088612		13	-0.0037132
13.2	-0.0072804		13.2	-0.0032899
13.4	-0.0060207		13.4	-0.0088007
13.6	-0.0048896		13.6	-0.0018513
13.8	-0.003878		13.8	-0.00163
14	-0.0031569		14	-0.0013472
14.2	-0.0022346		14.2	-0.001067
14.4	-0.0014911		14.4	-0.00084028
14.6	-0.00082446		14.6	-0.00047636
14.8	-0.00026598		14.8	-0.00019458
15	-2.1639e-06		15	-2.0283e-06
15.2	-0.0011855		15.2	-0.0030605
15.4	-0.023707		15.4	-0.029228
15.6	-0.12379		15.6	-0.0039924
15.8	-0.011822		15.8	-0.0019419
16	-0.0042253		16	-0.0011895
16.2	-0.0018157		16.2	-0.00077551
16.4	-0.00067628		16.4	-0.00082451
16.6	-0.00011771		16.6	-8.1257e-05
16.8	-2.4705e-05		16.8	-9.158e-06
17	-0.00055069		17	-0.00076155
17.2	-0.0022533		17.2	-0.024043
17.4	-0.006819		17.4	-0.027434
17.6	-0.020721		17.6	-0.0036322
17.8	-0.086035		17.8	-0.016378
18	-2.2052		18	-0.0066295
18.2	-0.18832		18.2	-0.002597
18.4	-0.036943		18.4	-0.0024854
18.6	-0.11671		18.6	-0.004411
18.8	-0.042354		18.8	-7.9531e-05
19	-0.024345		19	-0.00040452
19.2	-0.016152		19.2	-0.00047836
19.4	-0.011462		19.4	-0.00047029
19.6	-0.0084169		19.6	-0.00043758
19.8	-0.006216		19.8	-0.0003934
20	-0.0045078		20	-0.0003181
20.2	-0.003134		20.2	-0.00042582
20.4	-0.0019464		20.4	-0.00032948
20.6	-0.00091434		20.6	-0.00026885
20.8	-0.00012319		20.8	-0.00073618
21	-5.1404e-05		21	-0.00082023
21.2	-0.0021325		21.2	-1.6842e-05
21.4	-0.064494		21.4	-0.0088032
21.6	-0.34391		21.6	-0.0013933
21.8	-0.039185		21.8	-0.00033785
22	-0.017319		22	-0.00037545
22.2	-0.0097376		22.2	-0.00043546
22.4	-0.14728		22.4	-0.0025361
22.6	-0.0081042		22.6	-6.5968e-05
22.8	-0.0058056		22.8	-0.00026608
23	-0.0044701		23	-0.00033605
23.2	-0.0034964		23.2	-0.00044688
23.4	-0.0026793		23.4	-0.00098408
23.6	-0.001938		23.6	-0.00018771
23.8	-0.0011779		23.8	-0.0002443
24	-0.00032416		24	-0.00046562
24.2	-0.0035554		24.2	-0.00055175
24.4	-0.01031		24.4	-0.00076965
24.6	-0.0030551		24.6	-0.0011779
24.8	-0.0015032		24.8	-0.0021859
25	-0.00059444		25	-0.0070092
25.2	-6.3653e-06		25.2	-0.73828
25.4	-0.0045582		25.4	-0.0019223
25.6	-0.070782		25.6	-0.00025773
25.8	-0.0074588		25.8	-4.719e-05
26	-0.0034057		26	-0.00052273
26.2	-0.001791		26.2	-0.0013375
26.4	-0.00081606		26.4	-0.0036121
26.6	-6.657e-05		26.6	-0.021089
26.8	-0.0081679		26.8	-0.059283
27	-0.0044016		27	-0.003316
27.2	-0.0096668		27.2	-0.00022289
27.4	-0.0022683		27.4	-0.24324
27.6	-0.00090817		27.6	-0.0075653
27.8	-0.00014362		27.8	-0.0022247
28	-0.0004346		28	-0.0010947
28.2	-0.037095		28.2	-0.00056626
28.4	-0.033219		28.4	-0.00040236
28.6	-0.0077566		28.6	-0.00028768
28.8	-0.0039821		28.8	-0.00020167
29	-0.0024831		29	-0.00014317
29.2	-0.0016187		29.2	-0.00010467
29.4	-0.0010163		29.4	-0.00010483
29.6	-0.000616		29.6	-0.0064844
29.8	-0.00021347		29.8	-0.0012689
30	-0.0014831		30	-8.6942e-06

## Sheet: Fig. 3h
Frequency (GHz)	Planar (dB)	Helical (dB)
1.1	0.618812	-2.60932
1.11	0.98896	-2.47611
1.12	0.906952	-2.43738
1.13	1.64381	-2.46206
1.14	3.0013	-1.00637
1.15	1.95211	-0.645878
1.16	-0.961281	-2.58679
1.17	-0.029114	-2.22879
1.18	0.645954	-1.63544
1.19	0.280831	-1.21515
1.2	0.162197	-1.89664
1.21	0.498474	-3.32951
1.22	-1.81703	-3.43051
1.23	-2.49592	-3.8466
1.24	-2.49144	-1.84399
1.25	-2.6185	1.92505
1.26	-4.89898	4.26023
1.27	-3.57231	3.6779
1.28	-0.564202	3.12257
1.29	7.90881	2.02393
1.3	3.3641	0.502816
1.31	-1.72023	-0.764553
1.32	-3.08641	-0.673744
1.33	-1.76719	1.00766
1.34	-1.37256	0.942195
1.35	-1.40895	0.303284
1.36	-0.331101	1.37485
1.37	0.781822	2.21495
1.38	0.302113	1.11713
1.39	0.563095	0.562305
1.4	0.685154	0.378334
1.41	-0.546016	0.175827
1.42	-1.20022	0.428154
1.43	0.239182	2.06858
1.44	-1.08766	0.513874
1.45	0.444942	1.46207
1.46	0.15303	1.69685
1.47	-1.55452	1.51262
1.48	-1.6586	1.58966
1.49	-2.52278	1.41483
1.5	-2.47337	3.71714
1.51	-10.3344	2.66218
1.52	-20.9096	-2.21248
1.53	-17.2631	1.18287
1.54	-9.77856	0.929576
1.55	-9.70033	0.33598
1.56	-8.73749	-0.434467
1.57	-5.31372	-0.037758
1.58	-1.71544	1.43628
1.59	-1.43253	2.09069
1.6	-1.98779	2.01714
1.61	-1.17684	1.2591
1.62	-0.231071	1.98674
1.63	-2.48623	1.84472
1.64	-1.11587	1.55854
1.65	-1.67356	1.78096

## Sheet: Fig. 4b
Frequency, GHz	(1,1), dB	(1,2), dB	(1,3), dB	(2,1), dB	(2,2), dB	(2,3), dB	(3,1), dB	(3,2), dB	(3,3), dB	(4,1), dB	(4,2), dB	(4,3), dB
11.81	-0.74123	0.642914	-0.239387	0.266079	0.052341	-0.259388	0.282913	-0.180732	0.141369	0.746998	0.007419	-0.127563
11.82	-0.58223	0.51207	-0.153301	0.355073	0.135334	-0.414959	0.198559	-0.336441	0.168575	0.731399	0.00048	0.1418
11.83	-0.476559	0.296653	-0.06596	0.329617	0.150665	-0.54137	0.07645	-0.479187	0.191566	0.574577	-0.04694	0.113792
11.84	-0.279797	0.32811	-0.105855	0.36298	0.188816	-0.49469	0.028584	-0.913449	0.227947	0.658634	-0.110397	0.130211
11.85	-0.198612	0.160305	-0.160824	0.334462	0.216739	-0.338211	-0.097801	-1.17893	0.214592	0.485618	-0.180252	0.149257
11.86	-0.099987	-0.016044	-0.153137	0.391178	0.193088	-0.226208	-0.125362	-1.37558	0.279983	0.325863	-0.236195	0.047955
11.87	0.027634	-0.046746	-0.099381	0.394924	0.247905	-0.111702	-0.097866	-1.58395	0.22512	0.209744	-0.300217	-0.092816
11.88	0.031205	-0.046524	-0.032891	0.352039	0.290176	0.003743	-0.109135	-1.4248	0.205472	0.175823	-0.264976	-0.132194
11.89	0.153614	-0.031864	0.021018	0.373715	0.185531	0.027378	-0.134933	-1.33571	0.299377	0.200279	-0.219448	-0.178993
11.9	0.093388	-0.064079	0.088352	0.284592	0.108792	0.091709	-0.11068	-1.14996	0.269425	0.165005	-0.357902	-0.244728
11.91	0.023117	-0.117711	0.066269	0.221718	0.128876	0.197071	-0.122886	-1.23464	0.252548	0.106842	-0.443604	-0.223133
11.92	0.004436	-0.130909	0.146996	0.256909	0.10793	0.274649	-0.101391	-1.37877	0.198566	0.130776	-0.474857	-0.207054
11.93	0.017588	-0.063442	0.299654	0.311219	0.193161	0.327913	-0.035099	-1.38647	0.169294	0.208929	-0.328839	-0.191973
11.94	0.028383	-0.054592	0.373266	0.308918	0.214496	0.333279	-0.106334	-1.28511	0.134196	0.225176	-0.303509	-0.210394
11.95	-0.011041	-0.023648	0.405283	0.350573	0.225027	0.339567	-0.037157	-1.1721	0.072468	0.273178	-0.2611	-0.160333
11.96	0.000937	0.017296	0.373421	0.405068	0.222685	0.333668	0.014713	-1.05744	-0.001242	0.353075	-0.171452	-0.105474
11.97	-0.089667	-0.007489	0.286602	0.356691	0.203547	0.281433	0.043379	-0.89657	-0.028309	0.399014	-0.038039	-0.071567
11.98	-0.114136	0.172308	0.288952	0.287743	0.145248	0.278866	0.005291	-0.767929	0.017875	0.422124	0.041294	-0.026009
11.99	-0.165294	0.308131	0.258405	0.244257	0.120625	0.282988	0.052381	-0.859394	0.094143	0.387096	0.265806	0.048591
12	-0.270582	0.319603	0.214405	0.260374	-0.034706	0.216224	0.059555	-0.986165	0.081232	0.333054	0.471111	0.110449
12.01	-0.284738	0.339727	0.157179	0.320602	-0.135477	0.13035	0.060827	-1.12323	0.099708	0.356953	0.644766	0.148615
12.02	-0.218212	0.341671	0.070977	0.325325	-0.135633	0.014221	0.155842	-1.23108	0.083628	0.326078	0.616743	0.219597
12.03	-0.147622	0.262745	0.005045	0.382814	-0.08675	-0.055769	0.18016	-1.36424	0.057509	0.274443	0.51573	0.169019
12.04	-0.01588	0.168701	0.028265	0.319845	-0.073199	-0.103361	0.23811	-1.41812	0.03895	0.194027	0.345076	0.19071
12.05	0.024966	0.151561	0.060848	0.209097	-0.021462	-0.072767	0.170849	-1.3783	0.044792	0.103574	0.299494	0.25844
12.06	0.077623	0.091366	0.110559	0.182138	0.082625	-0.085165	0.14928	-1.24254	0.114425	0.06268	0.223295	0.265249
12.07	0.186718	0.058562	0.170262	0.095726	0.145843	-0.084421	0.099631	-1.12801	0.158376	0.02931	0.137848	0.190662
12.08	0.235733	0.037787	0.156238	-0.031391	0.213272	-0.082762	0.014609	-1.28763	0.156774	0.06719	0.042209	0.071827
12.09	0.368986	-0.00239	0.192322	-0.054386	0.303303	-0.125649	0.01239	-1.44567	0.180622	0.056828	-0.165741	0.037457
12.1	0.427574	-0.167084	0.149155	0.014717	0.347904	-0.060657	0.012768	-1.74363	0.094639	0.167809	-0.339928	0.002159
12.11	0.451763	-0.279377	0.133673	0.098278	0.304291	0.005173	-0.081254	-1.83106	0.085884	0.185558	-0.472259	-0.100876
12.12	0.494087	-0.264645	0.079632	0.09798	0.210423	0.095373	-0.059265	-1.73251	0.02615	0.185112	-0.448024	-0.112455
12.13	0.502333	-0.311827	0.07188	0.050104	0.127632	0.155914	-0.036808	-1.77615	-0.016235	0.122019	-0.422478	-0.123286
12.14	0.469907	-0.217353	0.079029	-0.007765	-0.005848	0.197148	-0.133243	-1.65862	0.056433	-0.03133	-0.438618	-0.120711
12.15	0.47501	-0.151963	0.137373	-0.069954	-0.051764	0.140335	-0.138838	-1.59642	0.082855	-0.104904	-0.41845	-0.163681
12.16	0.456513	-0.112549	0.115243	0.029273	-0.056675	0.103373	-0.09079	-1.53	0.126664	-0.137636	-0.418858	-0.159782
12.17	0.349978	-0.090359	0.079909	0.077629	-0.114794	0.023886	-0.044937	-1.48451	0.117854	-0.098332	-0.384245	-0.197972
12.18	0.212933	-0.072609	0.091898	0.185398	-0.173524	0.026474	-0.122198	-1.49307	0.121889	-0.039202	-0.356203	-0.195591
12.19	0.137481	-0.088226	0.089946	0.26794	-0.253172	0.028184	-0.162941	-1.52151	0.101063	-0.011306	-0.293968	-0.124754
12.2	0.08823	-0.029606	0.118424	0.286984	-0.120457	-0.064682	0.005268	-1.48732	0.128119	0.086448	-0.285133	-0.041432
12.21	0.077358	0.015301	0.029579	0.399109	0.015888	-0.121075	0.105244	-1.58462	0.142405	0.106674	-0.251396	0.050623
12.22	0.062111	0.064243	0.117524	0.415207	0.107954	-0.022747	0.20845	-1.75608	0.184108	0.076809	-0.210386	0.092138
12.23	0.100014	0.050692	0.148765	0.28563	0.104502	-0.002096	0.281421	-2.01249	0.21155	0.099071	-0.133541	0.033528
12.24	0.084509	0.025734	0.18116	0.244078	0.094184	-0.051896	0.344911	-2.10138	0.213608	0.164354	-0.073837	0.022732
12.25	0.018671	0.039364	0.276131	0.236267	0.080346	-0.058065	0.240448	-2.25099	0.18142	0.188706	-0.034888	0.038042
12.26	-0.035309	0.045161	0.206989	0.282014	0.098646	-0.094148	0.18043	-2.26851	0.134844	0.260823	0.032107	0.081555
12.27	-0.068464	-0.010526	0.133736	0.263403	0.064429	-0.108776	0.141083	-2.3916	0.133045	0.270075	0.042427	0.093239
12.28	-0.020859	-0.02552	0.042448	0.293022	-0.027058	-0.086025	0.104284	-2.4869	0.108766	0.216461	0.081411	0.113098
12.29	0.081196	-0.11226	-0.007691	0.290779	-0.132351	-0.056151	0.116136	-2.58649	0.084519	0.169121	0.090086	0.14864
12.3	0.195204	-0.038975	0.073485	0.300409	-0.193798	-0.026485	0.028647	-2.54993	0.083855	0.087086	0.121853	0.1579
12.31	0.24369	-0.008293	0.102041	0.185093	-0.14756	0.020367	0.003284	-2.37148	0.124731	0.101864	0.115812	0.118628
12.32	0.288891	0.019888	0.121954	0.155699	-0.101423	0.062707	-0.025164	-2.11761	0.095859	0.124646	0.081486	0.107842
12.33	0.347949	0.029074	0.165274	0.179802	-0.047874	0.06271	-0.083855	-1.95778	0.06757	0.173773	0.065141	0.112712
12.34	0.32222	0.041927	0.181047	0.201361	-0.008869	0.087555	-0.102013	-1.85704	-0.01297	0.196037	0.05981	0.082649
12.35	0.284355	0.065645	0.215767	0.164724	0.073501	0.200615	-0.126952	-1.82567	-0.048132	0.226223	-0.025742	0.022954
12.36	0.277571	0.072582	0.23786	0.137294	0.116493	0.235517	-0.096127	-1.79868	-0.096496	0.252817	-0.127369	0.037069
12.37	0.257214	0.03705	0.241896	0.077288	0.172292	0.27049	-0.106331	-1.80225	-0.109398	0.221031	-0.236673	0.025471
12.38	0.261904	-0.038981	0.229145	0.114767	0.219858	0.312748	-0.160545	-1.8622	-0.09617	0.200498	-0.32789	0.03615
12.39	0.262743	-0.07152	0.21558	0.102114	0.238674	0.294622	-0.225721	-1.88475	-0.083871	0.151285	-0.387699	0.066238
12.4	0.252479	-0.134052	0.216376	0.068527	0.195973	0.266753	-0.273501	-1.98307	-0.043123	0.122336	-0.427656	0.089281
12.41	0.239427	-0.183925	0.246145	0.049117	0.179052	0.22752	-0.248035	-2.08681	-0.059053	0.126611	-0.42332	0.109249
12.42	0.226029	-0.130707	0.273302	0.073584	0.164257	0.177504	-0.199663	-2.15397	-0.08646	0.118727	-0.377193	0.113977
12.43	0.191751	-0.121599	0.309828	0.12191	0.108412	0.092312	-0.183496	-2.16694	-0.164921	0.132211	-0.353369	0.102594
12.44	0.164754	-0.12114	0.291361	0.103325	0.035464	-0.002725	-0.170164	-2.21506	-0.17342	0.149756	-0.310427	0.023892
12.45	0.132908	-0.088869	0.252159	0.099951	0.014246	-0.05327	-0.139803	-2.26952	-0.171663	0.17722	-0.308592	0.011446
12.46	0.128807	-0.082584	0.183093	0.140522	-0.039291	-0.113548	-0.098373	-2.31866	-0.209053	0.182877	-0.294037	-0.001509
12.47	0.115755	-0.033867	0.078609	0.189398	-0.016871	-0.16543	-0.052496	-2.30716	-0.209337	0.210249	-0.245048	0.043276
12.48	0.167122	-0.052843	0.043417	0.22736	-0.011335	-0.174759	-0.000353	-2.26233	-0.192821	0.200106	-0.175101	0.036864
12.49	0.172066	-0.007845	0.005314	0.214935	0.003851	-0.188036	-0.013003	-2.25436	-0.196152	0.206581	-0.115771	0.018626
12.5	0.150902	0.032324	0.049177	0.255518	0.029118	-0.177847	0.03014	-2.21151	-0.157059	0.205792	-0.041369	0.0334
12.51	0.16733	0.032019	0.110231	0.271707	0.112009	-0.166347	0.044607	-2.20445	-0.169279	0.189859	0.020037	-0.016953
12.52	0.176202	0.027601	0.131415	0.319734	0.119679	-0.168959	0.113172	-2.18565	-0.160331	0.176474	0.054287	-0.09337
12.53	0.186898	0.074685	0.146398	0.310682	0.104088	-0.13267	0.153944	-2.11043	-0.157041	0.190062	0.094467	-0.089762
12.54	0.145302	0.069973	0.128111	0.266863	0.130569	-0.067839	0.149845	-2.01174	-0.161129	0.180189	0.143309	-0.113989
12.55	0.130556	0.079714	0.114151	0.228506	0.096773	4e-06	0.072092	-1.91888	-0.119791	0.186707	0.179504	-0.12027
12.56	0.142325	0.106664	0.114757	0.18623	0.065701	0.047186	0.037985	-1.75877	-0.048803	0.204874	0.194086	-0.128128
12.57	0.229012	0.10692	0.138935	0.176144	0.040413	0.073778	0.062843	-1.59305	-0.030012	0.109404	0.222885	-0.143661
12.58	0.349364	0.126423	0.221215	0.156845	0.043823	0.100259	0.070604	-1.43536	0.013096	0.062361	0.210071	-0.161577
12.59	0.424875	0.15645	0.245797	0.147648	0.061666	0.129856	0.065253	-1.38207	0.020157	0.05521	0.218586	-0.114442
12.6	0.440249	0.104172	0.231617	0.160258	0.036734	0.162126	0.014764	-1.36814	-0.011209	0.022117	0.172436	-0.112201
12.61	0.405332	0.086241	0.223781	0.186306	-0.007542	0.216301	0.047212	-1.35533	-0.026091	-0.00053	0.095114	-0.09547
12.62	0.363661	0.032892	0.19379	0.160764	-0.055662	0.250051	0.021267	-1.38024	-0.058058	-0.012821	0.001064	-0.034369
12.63	0.310013	0.001342	0.148495	0.140554	-0.098559	0.263221	-0.021866	-1.39799	-0.055479	-0.008818	-0.083693	0.013403
12.64	0.290464	-0.065288	0.138532	0.090345	-0.139912	0.21068	-0.036321	-1.32666	-0.045608	-0.012611	-0.117693	-0.001346
12.65	0.316811	-0.127146	0.09364	0.016638	-0.160993	0.192648	-0.053798	-1.20768	-0.006168	-0.031952	-0.141888	0.002884
12.66	0.339227	-0.169777	0.078135	0.008328	-0.181284	0.143497	-0.020895	-1.13225	0.052136	-0.044604	-0.118851	0.022194
12.67	0.320169	-0.271589	0.099262	0.002131	-0.138536	0.066801	-0.052845	-1.07032	0.036065	-0.009037	-0.133839	0.034891
12.68	0.269705	-0.293062	0.050068	0.028553	-0.133631	0.017449	-0.061888	-1.05941	0.066274	0.006172	-0.142028	0.013945
12.69	0.210384	-0.268767	0.075308	0.042712	-0.108648	-0.039997	-0.03422	-1.03108	0.054619	0.057819	-0.155613	-0.055744
12.7	0.104887	-0.264139	0.039091	0.062532	-0.096336	-0.109175	-0.062861	-1.02281	0.049387	0.102728	-0.149025	-0.094193
12.71	0.060353	-0.145664	0.064799	0.102152	-0.100235	-0.203466	-0.0728	-0.965143	-0.031536	0.127983	-0.063316	-0.14249
12.72	0.064455	-0.111449	0.062752	0.084514	-0.062788	-0.235504	-0.081343	-0.880772	-0.111351	0.088526	-0.052193	-0.157654
12.73	0.055779	-0.072178	0.080596	0.056389	-0.038795	-0.224518	-0.07234	-0.77808	-0.147313	0.024403	-0.030338	-0.14448
12.74	0.032757	-0.012537	0.054357	0.017258	-0.024748	-0.165223	-0.033329	-0.672517	-0.138736	-0.036871	-0.013345	-0.132338
12.75	0.031835	0.045362	0.024365	0.028476	-0.01242	-0.055433	0.036105	-0.607111	-0.158432	-0.06702	0.056251	-0.098744
12.76	0.040496	0.134321	0.004481	0.079628	0.044088	0.008205	0.120207	-0.540512	-0.162847	-0.087517	0.093408	-0.04517
12.77	0.070664	0.211708	0.016965	0.101115	0.031385	0.07385	0.18509	-0.458918	-0.140953	-0.134363	0.14567	-0.004032
12.78	0.101818	0.24089	-0.009179	0.045161	-0.023775	0.105057	0.195322	-0.449557	-0.158602	-0.172095	0.137489	0.013477
12.79	0.122785	0.255854	0.00494	0.034677	-0.039763	0.131438	0.137947	-0.428417	-0.153961	-0.190338	0.168804	0.001039
12.8	0.142112	0.237369	-0.01828	0.037779	0.002403	0.142175	0.149226	-0.388378	-0.126026	-0.167935	0.192861	-0.063961
12.81	0.114582	0.16132	-0.019486	0.055883	0.03632	0.150625	0.14185	-0.346203	-0.070118	-0.159033	0.199974	-0.065109
12.82	0.076643	0.130199	-0.054188	0.025011	0.088392	0.126867	0.11877	-0.348465	-0.04917	-0.113889	0.169958	-0.057279
12.83	0.078327	0.127843	-0.092853	0.028063	0.149322	0.072374	0.078928	-0.346295	0.000633	-0.050722	0.184911	-0.082743
12.84	0.074183	0.095855	-0.098329	0.012014	0.159135	0.008095	0.04001	-0.499106	0.024174	0.000696	0.175257	-0.111049
12.85	0.110725	0.020636	-0.132261	0.019541	0.096792	-0.0031	0.026768	-0.537349	0.0059	0.023809	0.153622	-0.12057
12.86	0.083605	0.019825	-0.147774	0.038326	0.069677	0.041172	0.015836	-0.536907	-0.018475	0.026573	0.153007	-0.125219
12.87	0.071909	0.021639	-0.157453	0.091655	0.04908	0.065115	-0.030735	-0.622224	-0.08863	0.063898	0.144508	-0.059006
12.88	0.036557	-0.018326	-0.206736	0.06271	0.01384	0.054569	-0.089712	-0.715631	-0.177734	0.082922	0.105188	-0.022783
12.89	-0.004463	-0.037245	-0.215561	0.040701	0.013566	0.030938	-0.131449	-0.796699	-0.202021	0.094751	0.053152	0.010132
12.9	-0.066319	-0.036117	-0.189358	0.04928	0.022217	-0.006912	-0.183242	-0.783373	-0.199829	0.070998	0.038565	0.019756
12.91	-0.07374	0.018241	-0.139842	0.007671	0.034859	-0.045593	-0.189175	-0.751871	-0.165604	0.056822	0.026109	0.041734
12.92	-0.081268	0.032324	-0.115715	0.019854	0.030643	-0.074848	-0.181719	-0.708193	-0.141684	0.043557	0.012392	0.017244
12.93	-0.083422	0.081377	-0.099154	0.000412	0.023074	-0.075236	-0.177105	-0.672106	-0.137846	0.057888	0.034871	-0.008058
12.94	-0.094673	0.08613	-0.047388	0.019951	0.048117	-0.044868	-0.17226	-0.637069	-0.11108	0.091556	0.067461	-0.011627
12.95	-0.073091	0.084303	-0.074329	0.018574	0.02441	0.025011	-0.195866	-0.639003	-0.095039	0.069958	0.073398	0.006479
12.96	-0.081162	0.121906	-0.127594	0.039438	0.038158	0.085367	-0.188299	-0.642912	-0.044555	0.14814	0.08701	0.039969
12.97	-0.10896	0.142982	-0.147092	0.085356	0.07881	0.090215	-0.179071	-0.649105	-0.064895	0.172781	0.106943	0.036597
12.98	-0.125859	0.162454	-0.130325	0.114931	0.127899	0.091219	-0.14064	-0.687012	-0.11185	0.176331	0.124137	0.073843
12.99	-0.10129	0.157285	-0.073885	0.1227	0.15292	0.141779	-0.130146	-0.70456	-0.121151	0.153492	0.190628	0.133442
13	-0.111363	0.11033	-0.01485	0.117538	0.147733	0.196569	-0.085829	-0.767114	-0.15941	0.102437	0.234716	0.104506
13.01	-0.112186	0.080675	-0.00115	0.119519	0.127172	0.20863	-0.073683	-0.81728	-0.203511	0.0515	0.262985	0.111999
13.02	-0.092886	-0.00284	-0.013198	0.076399	0.067332	0.224838	-0.106323	-0.877603	-0.232599	0.03918	0.272325	0.097246
13.03	-0.072525	-0.023535	-0.036892	0.048725	0.040169	0.217768	-0.061056	-0.926287	-0.255318	0.039095	0.25493	0.107943
13.04	-0.024281	0.018081	-0.06115	0.015144	0.041452	0.200304	-0.027387	-0.930754	-0.236442	0.024689	0.236317	0.124857
13.05	-0.006338	0.020474	-0.032089	0.011993	0.060457	0.169916	-0.04656	-0.973112	-0.204834	0.036167	0.222248	0.08671
13.06	-0.00753	0.032593	-0.014724	-0.021513	0.065445	0.165181	-0.065968	-1.00728	-0.157989	0.001454	0.165634	0.072523
13.07	-0.005993	0.005352	-0.007763	-0.057556	0.083176	0.118889	-0.080671	-0.992766	-0.138832	0.0331	0.112211	0.034277
13.08	-0.01465	0.016105	-0.021953	-0.046543	0.067325	0.109819	-0.069874	-1.08674	-0.082537	0.017023	0.090706	0.00361
13.09	-0.027603	0.019094	-0.022613	-0.0478	0.013449	0.094414	-0.106728	-1.16111	-0.080875	0.010521	0.058952	-0.004582
13.1	-0.050501	0.024044	-0.04401	-0.059683	-0.00592	0.083038	-0.163147	-1.21965	-0.08782	0.018816	0.071962	-0.024366
13.11	-0.094043	0.029772	-0.061703	-0.071436	-0.056885	0.065033	-0.217403	-1.26773	-0.139399	0.005764	0.069156	-0.059868
13.12	-0.087139	0.042745	-0.084257	-0.096014	-0.091416	0.053377	-0.231095	-1.28556	-0.180587	-0.009613	0.067816	-0.108923
13.13	-0.079095	0.067095	-0.062198	-0.109482	-0.086802	0.039825	-0.222323	-1.25085	-0.19125	0.00691	0.06642	-0.101376
13.14	-0.052849	0.057631	-0.0419	-0.132494	-0.089239	0.05385	-0.200723	-1.18286	-0.204076	0.008761	0.069885	-0.063881
13.15	-0.029757	0.045704	-0.080824	-0.123144	-0.055639	0.092554	-0.172834	-1.16197	-0.188503	-0.016596	0.052639	-0.057537
13.16	-0.0297	0.024088	-0.119482	-0.132938	-0.023779	0.11306	-0.129337	-1.1393	-0.19519	-0.034721	0.027899	-0.048022
13.17	-0.058266	-0.003909	-0.112827	-0.145849	0.006294	0.124727	-0.112446	-1.06965	-0.144219	-0.062161	0.014735	-0.031298
13.18	-0.072263	0.007237	-0.138128	-0.140236	0.053032	0.098677	-0.111275	-1.02421	-0.10476	-0.068402	0.011352	-0.035106
13.19	-0.079277	0.019375	-0.161848	-0.133897	0.081886	0.084725	-0.144598	-1.05773	-0.082668	-0.067135	0.022231	-0.054341
13.2	-0.056338	0.054846	-0.204615	-0.137484	0.089391	0.084751	-0.14581	-1.08204	-0.088776	-0.053637	0.026636	-0.042581
13.21	-0.034071	0.036535	-0.212525	-0.147639	0.103626	0.076275	-0.12261	-1.1177	-0.072844	-0.007393	0.029513	-0.053266
13.22	-0.005856	0.059072	-0.206281	-0.139925	0.132286	0.087651	-0.132954	-1.04489	-0.047264	-0.014218	0.045662	-0.065189
13.23	-0.015694	0.069269	-0.210062	-0.136328	0.104042	0.071588	-0.152959	-1.00668	-0.058308	-0.012787	0.037102	-0.072298
13.24	-0.007667	0.091528	-0.221968	-0.127981	0.069433	0.035015	-0.166281	-0.988645	-0.093435	-0.002827	0.017679	-0.055246
13.25	-0.013472	0.083067	-0.226074	-0.126331	0.058458	0.020563	-0.159038	-0.964947	-0.073509	0.012368	0.017202	-0.030607
13.26	-0.012884	0.084037	-0.245151	-0.12394	0.069137	0.030807	-0.183851	-0.926946	-0.064838	0.065369	0.026617	-0.022406
13.27	0.008469	0.061542	-0.233368	-0.120817	0.018049	0.018556	-0.149641	-0.9151	-0.094359	0.053847	0.027434	-0.017718
13.28	0.008619	0.038643	-0.256601	-0.102085	-0.01253	0.012167	-0.148041	-0.931495	-0.101961	0.044949	0.0475	-0.040033
13.29	0.023619	0.050308	-0.220995	-0.118816	-0.028456	0.016069	-0.168985	-0.886251	-0.123554	0.012529	0.020681	-0.02313
13.3	-0.014335	0.09337	-0.233179	-0.089597	-0.014228	0.021467	-0.164949	-0.907268	-0.13462	0.014326	0.024607	-0.03301
13.31	-0.024556	0.119557	-0.197855	-0.050064	0.005339	0.017925	-0.125412	-0.885208	-0.126125	0.028894	0.039318	-0.03645
13.32	-0.038955	0.111381	-0.162235	-0.035588	0.013023	0.037874	-0.092947	-0.885822	-0.099777	-0.004267	0.034779	-0.052571
13.33	-0.068922	0.098984	-0.157711	-0.01775	0.024291	0.044686	-0.096075	-0.828047	-0.050309	-0.000523	0.055683	-0.042089
13.34	-0.11644	0.098411	-0.152882	0.015304	0.058244	0.019478	-0.108082	-0.784458	-0.034375	0.008789	0.095341	-0.055832
13.35	-0.149065	0.09494	-0.177855	0.00054	0.054409	0.003046	-0.130888	-0.753021	-0.003883	-0.007746	0.131571	-0.07951
13.36	-0.139059	0.119774	-0.195593	-0.018519	0.047405	0.015955	-0.163938	-0.697939	0.003849	0.011593	0.175421	-0.056546
13.37	-0.138952	0.120438	-0.212051	-0.013058	0.063606	0.042612	-0.161602	-0.737124	-0.01405	0.027201	0.227365	-0.030687
13.38	-0.112522	0.113941	-0.231085	0.000454	0.053385	0.041169	-0.166526	-0.733435	-0.004769	0.089365	0.278725	-0.02688
13.39	-0.114258	0.124821	-0.244722	0.022463	0.063123	0.025711	-0.149657	-0.757496	0.00819	0.088164	0.306751	-0.018278
13.4	-0.130323	0.118429	-0.276853	0.023859	0.059614	0.002886	-0.165781	-0.762443	0.014738	0.068966	0.328541	-0.030702
13.41	-0.115154	0.103186	-0.281782	0.036469	0.021269	0.03339	-0.138685	-0.706286	0.016996	0.076715	0.331464	-0.039694
13.42	-0.10877	0.084978	-0.31707	-0.00876	-0.002644	0.04382	-0.169403	-0.665392	-0.005716	0.067898	0.308395	-0.061079
13.43	-0.129786	0.116051	-0.305244	-0.046818	-0.037323	0.038423	-0.16222	-0.598535	-0.003589	0.062954	0.29706	-0.047962
13.44	-0.099193	0.107622	-0.261666	-0.104685	-0.061184	0.049078	-0.169487	-0.535173	-0.012877	0.07392	0.2581	-0.088194
13.45	-0.090873	0.121469	-0.249708	-0.129991	-0.011421	0.091879	-0.198157	-0.49205	-0.01229	0.066893	0.239772	-0.102879
13.46	-0.128292	0.100651	-0.254587	-0.157955	0.06609	0.127747	-0.215885	-0.507805	-0.035736	0.02815	0.206875	-0.115478
13.47	-0.186852	0.110731	-0.224735	-0.159754	0.148208	0.125011	-0.209543	-0.582264	-0.017076	0.007072	0.169157	-0.159398
13.48	-0.227632	0.097287	-0.228716	-0.179825	0.185991	0.113384	-0.226877	-0.620981	0.001297	-0.034687	0.127542	-0.18679
13.49	-0.277747	0.087996	-0.211474	-0.159363	0.241528	0.127442	-0.23649	-0.688343	-0.009327	-0.056001	0.067838	-0.22682
13.5	-0.292937	0.082575	-0.216978	-0.188095	0.24535	0.1346	-0.213589	-0.751659	-0.011477	-0.102491	0.062079	-0.235708
13.51	-0.298092	0.099958	-0.203511	-0.180777	0.229027	0.097578	-0.198814	-0.790839	-0.04993	-0.07741	0.036223	-0.211855
13.52	-0.311426	0.129693	-0.167494	-0.163689	0.194752	0.08324	-0.233881	-0.807729	-0.101599	-0.043059	0.062062	-0.171514
13.53	-0.295389	0.157593	-0.141081	-0.139709	0.124254	0.041111	-0.198782	-0.841448	-0.183	0.011177	0.045916	-0.163702
13.54	-0.284199	0.158765	-0.110605	-0.11667	0.100622	0.0494	-0.175043	-0.84218	-0.174082	0.033787	0.055534	-0.150179
13.55	-0.322613	0.179443	-0.105141	-0.093176	0.117548	0.071634	-0.16857	-0.896908	-0.169202	0.036448	0.117365	-0.150196
13.56	-0.349991	0.18115	-0.111305	-0.0688	0.105997	0.042598	-0.195303	-0.950613	-0.158003	0.004612	0.157291	-0.163617
13.57	-0.331221	0.222155	-0.140867	-0.060134	0.08506	0.029364	-0.180712	-0.949986	-0.125826	0.012436	0.173038	-0.126955
13.58	-0.314134	0.189257	-0.174193	-0.040479	0.041986	-0.011448	-0.181362	-0.967346	-0.112984	0.016603	0.148318	-0.152403
13.59	-0.269062	0.16752	-0.210278	-0.009187	0.032574	-0.020301	-0.18441	-0.9646	-0.047514	0.033011	0.141315	-0.153619
13.6	-0.253563	0.101927	-0.20126	-0.032951	0.079165	-0.017237	-0.204471	-0.970755	-0.001034	0.055279	0.136997	-0.165779
13.61	-0.235258	0.049692	-0.185978	-0.059603	0.08071	-0.008377	-0.23056	-0.973644	0.014494	0.076709	0.134262	-0.126934
13.62	-0.229704	-0.029896	-0.172149	-0.083427	0.096607	-0.012362	-0.289179	-0.956948	0.013645	0.054205	0.153671	-0.092312
13.63	-0.21619	-0.071184	-0.153868	-0.111512	0.124744	0.019815	-0.280667	-0.940405	0.012463	0.013	0.180179	-0.058897
13.64	-0.184571	-0.072668	-0.151026	-0.121858	0.116387	0.013622	-0.229976	-0.910219	0.043992	0.002105	0.170543	-0.0465
13.65	-0.178638	-0.116856	-0.171478	-0.115637	0.091717	-0.029248	-0.226965	-0.879909	0.060891	0.016379	0.223673	0.010786
13.66	-0.156451	-0.135668	-0.155175	-0.08065	0.053999	-0.016306	-0.210035	-0.888272	0.034704	0.020835	0.20998	0.02306
13.67	-0.096878	-0.159941	-0.145308	-0.069224	0.00683	0.01437	-0.171173	-0.895327	-0.007541	0.097564	0.221363	0.057996
13.68	-0.073597	-0.171011	-0.122432	-0.118588	-0.001596	0.025965	-0.170033	-0.970263	-0.03007	0.087517	0.173469	0.072225
13.69	-0.022063	-0.126141	-0.064957	-0.112754	-0.004432	0.059734	-0.128481	-0.958511	-0.042248	0.107066	0.156891	0.071602
13.7	-0.043331	-0.050438	-0.010395	-0.112366	0.042914	0.09005	-0.1292	-0.994183	-0.025217	0.109989	0.14976	0.059639
13.71	-0.036042	-0.026227	-0.027489	-0.093073	0.047709	0.10079	-0.081116	-1.07611	-0.019238	0.089895	0.141964	0.032395
13.72	-0.041649	0.02433	0.005919	-0.064612	0.016188	0.078632	-0.049896	-1.10827	0.009354	0.083084	0.147405	-0.003914
13.73	-0.045948	0.033104	0.017116	-0.004333	0.010466	0.051823	-0.005547	-1.07908	0.019509	0.083038	0.14222	0.000635
13.74	-0.064067	0.057213	0.023254	0.06558	0.027181	0.038584	-0.003778	-1.04495	0.016538	0.097474	0.137012	-0.012068
13.75	-0.100746	0.071581	0.035147	0.117569	0.038414	0.00773	-0.023634	-1.04348	0.025276	0.108168	0.105959	-0.04372
13.76	-0.07136	0.114424	0.021534	0.150721	0.060365	-0.010296	0.017519	-1.01905	0.066231	0.120014	0.101555	-0.028511
13.77	-0.091177	0.161856	-0.03589	0.143858	0.106989	-0.029697	-0.045563	-1.03888	0.110355	0.061632	0.111416	-0.068888
13.78	-0.09533	0.182504	-0.088314	0.11561	0.092691	-0.051869	-0.041369	-1.06548	0.121542	0.04715	0.152332	-0.056166
13.79	-0.06797	0.158135	-0.144466	0.043281	0.067862	-0.144268	-0.010185	-1.02135	0.085451	0.020909	0.204451	-0.057754
13.8	-0.065203	0.146662	-0.195221	0.026852	0.056729	-0.128739	0.06901	-0.979729	0.102383	0.043943	0.215401	-0.046978
13.81	-0.066055	0.101215	-0.226276	0.027527	0.049776	-0.136437	0.018318	-0.920728	0.096782	0.027532	0.220929	-0.015018
13.82	-0.01688	0.038699	-0.236414	0.115755	0.062339	-0.073673	-0.029173	-0.794653	0.114344	0.024942	0.270524	-0.012969
13.83	0.034218	0.047605	-0.21377	0.106733	0.056411	-0.07711	-0.052174	-0.773355	0.128676	0.024603	0.304262	-0.00695
13.84	0.038835	0.037351	-0.161281	0.070015	0.014296	-0.06987	-0.040884	-0.699556	0.111354	0.040368	0.299122	0.007822
13.85	0.103611	0.002634	-0.118824	0.063411	-0.022581	-0.002796	0.015579	-0.710503	0.085952	0.061472	0.324393	0.004741
13.86	0.158358	-0.060253	-0.072759	0.04113	-0.046349	0.006533	0.034647	-0.745533	0.082174	0.078272	0.329565	-0.026955
13.87	0.208903	-0.119936	0.004356	0.027562	-0.072712	0.010029	0.073507	-0.73302	0.063265	0.040573	0.328788	-0.025364
13.88	0.175173	-0.187019	0.073119	-0.00203	-0.047924	0.009855	0.038693	-0.678727	0.084299	0.001726	0.328884	-0.032398
13.89	0.211115	-0.202023	0.133337	0.053637	-0.030848	0.016342	-0.006382	-0.654604	0.073241	-0.016077	0.310096	-0.035827
13.9	0.226321	-0.207908	0.174866	0.112589	-0.025084	0.024879	-0.064914	-0.672686	0.035413	-0.037924	0.319315	0.007145
13.91	0.259067	-0.181799	0.191744	0.185148	0.013068	0.01737	-0.032732	-0.683363	0.004059	0.027376	0.289139	0.047863
13.92	0.201178	-0.197089	0.168306	0.215358	0.027284	-0.011513	0.020042	-0.664306	-0.006403	0.019888	0.259275	0.03244
13.93	0.199055	-0.169357	0.123539	0.176262	-0.028118	-0.026261	0.025124	-0.652601	-0.015288	0.03937	0.268579	0.018664
13.94	0.214648	-0.155707	0.167477	0.178577	-0.07094	-0.043499	0.014916	-0.678061	0.012911	0.030891	0.292165	0.045851
13.95	0.194496	-0.110531	0.15936	0.195978	-0.08713	-0.060076	0.034651	-0.675329	0.038213	0.021173	0.301147	0.060817
13.96	0.208019	-0.055641	0.182358	0.164784	-0.080448	-0.104134	0.038347	-0.635765	0.035717	0.050291	0.30039	0.053287
13.97	0.215801	-0.014711	0.214522	0.178415	-0.073421	-0.140425	0.068062	-0.662638	0.017667	0.0469	0.309767	0.011928
13.98	0.201998	0.015075	0.215448	0.121802	-0.05191	-0.158917	0.071732	-0.667671	-0.000303	0.090447	0.344523	-0.048574
13.99	0.227896	-0.002344	0.201027	0.091772	-0.023981	-0.155449	0.093168	-0.681456	0.0432	0.047863	0.317251	-0.05294
14	0.194285	-0.047287	0.134399	0.065073	-0.03645	-0.182291	0.103561	-0.710936	0.04468	-0.017633	0.276468	-0.055569

## Sheet: Fig. 4c
Frequency (GHz)	Helical (dB)	Planar (dB)
11.5	0.004749	-0.331131
11.51	0.022924	-0.390585
11.52	-0.051192	-0.524975
11.53	-0.021862	-0.546583
11.54	-0.044539	-0.529314
11.55	-0.085729	-0.492344
11.56	-0.127741	-0.536875
11.57	-0.332524	-0.574478
11.58	-0.401093	-0.672409
11.59	-0.333889	-0.710423
11.6	-0.290407	-0.728804
11.61	-0.225119	-0.715208
11.62	-0.309731	-0.761513
11.63	-0.240931	-0.598791
11.64	-0.170136	-0.474186
11.65	-0.175838	-0.49068
11.66	-0.314174	-0.641769
11.67	-0.434113	-0.742279
11.68	-0.573574	-0.918988
11.69	-0.709423	-0.986782
11.7	-0.563593	-1.06999
11.71	-0.672285	-1.16752
11.72	-0.725081	-1.19203
11.73	-0.86763	-1.30662
11.74	-0.937679	-1.29036
11.75	-0.988896	-1.27047
11.76	-1.0371	-1.2929
11.77	-0.983742	-1.3848
11.78	-1.03875	-1.46517
11.79	-0.98432	-1.52079
11.8	-1.05567	-1.59617
11.81	-1.0597	-1.502
11.82	-0.984459	-1.49206
11.83	-0.989231	-1.35487
11.84	-0.903074	-1.37167
11.85	-0.869118	-1.34574
11.86	-0.812214	-1.40331
11.87	-0.905289	-1.4852
11.88	-0.984978	-1.43909
11.89	-0.859203	-1.50396
11.9	-0.777988	-1.47044
11.91	-0.744137	-1.35817
11.92	-0.775291	-1.22879
11.93	-0.683765	-1.25941
11.94	-0.694939	-1.35081
11.95	-0.671597	-1.5247
11.96	-0.656811	-1.63842
11.97	-0.618114	-1.61298
11.98	-0.509159	-1.55439
11.99	-0.319202	-1.5678
12	-0.429371	-1.69855
12.01	-0.489017	-1.98682
12.02	-0.508488	-1.88276
12.03	-0.478874	-1.9241
12.04	-0.393356	-1.88487
12.05	-0.354828	-1.81808
12.06	-0.284962	-1.81064
12.07	-0.351063	-1.84275
12.08	-0.369125	-1.88136
12.09	-0.329952	-2.03515
12.1	-0.287712	-2.12659
12.11	-0.306637	-2.18594
12.12	-0.460125	-2.45096
12.13	-0.550167	-2.84874
12.14	-0.628681	-2.77481
12.15	-0.557103	-2.87034
12.16	-0.542236	-2.72009
12.17	-0.553364	-2.5754
12.18	-0.645291	-2.6342
12.19	-0.627411	-2.65569
12.2	-0.602089	-2.70786
12.21	-0.723488	-2.92112
12.22	-0.709249	-2.92657
12.23	-0.830366	-2.96741
12.24	-0.834823	-2.81242
12.25	-0.858467	-2.75961
12.26	-0.913223	-2.92747
12.27	-0.837479	-3.05452
12.28	-0.826634	-3.05664
12.29	-0.901579	-2.99244
12.3	-0.852293	-2.95977
12.31	-0.903858	-2.92388
12.32	-0.91987	-2.89755
12.33	-0.932472	-2.93412
12.34	-0.966381	-2.88776
12.35	-1.01247	-2.80575
12.36	-0.971461	-2.81007
12.37	-0.998943	-2.81344
12.38	-1.0484	-2.82421
12.39	-0.983511	-2.82498
12.4	-1.0126	-2.81836
12.41	-1.06079	-2.88109
12.42	-1.03538	-2.84629
12.43	-1.02339	-2.78183
12.44	-1.01571	-2.75951
12.45	-1.06193	-2.75108
12.46	-1.04301	-2.71709
12.47	-1.06158	-2.74072
12.48	-1.11063	-2.77415
12.49	-1.15623	-2.78259
12.5	-1.22306	-2.77483
12.51	-1.2559	-2.75603
12.52	-1.23951	-2.76447
12.53	-1.24683	-2.72653
12.54	-1.22538	-2.71727
12.55	-1.26393	-2.71108
12.56	-1.2127	-2.67072
12.57	-1.1396	-2.67248
12.58	-1.1274	-2.6247
12.59	-1.15154	-2.57464
12.6	-1.10137	-2.56281
12.61	-1.08348	-2.51984
12.62	-1.04318	-2.43518
12.63	-0.983862	-2.39463
12.64	-0.964154	-2.31484
12.65	-0.920367	-2.23161
12.66	-0.938315	-2.18648
12.67	-0.933397	-2.14916
12.68	-0.917074	-2.0357
12.69	-0.946144	-1.99304
12.7	-0.971831	-1.93752
12.71	-0.906983	-1.86334
12.72	-0.883816	-1.82075
12.73	-0.924095	-1.80842
12.74	-0.908058	-1.79494
12.75	-0.929285	-1.7764
12.76	-0.927664	-1.75366
12.77	-0.889523	-1.70704
12.78	-0.84703	-1.62704
12.79	-0.843343	-1.53509
12.8	-0.807627	-1.51822
12.81	-0.777315	-1.51855
12.82	-0.749704	-1.51502
12.83	-0.717407	-1.48007
12.84	-0.781176	-1.49314
12.85	-0.789032	-1.43859
12.86	-0.804306	-1.42608
12.87	-0.816404	-1.45531
12.88	-0.786381	-1.43927
12.89	-0.767945	-1.45252
12.9	-0.800327	-1.42206
12.91	-0.816391	-1.41388
12.92	-0.81176	-1.41523
12.93	-0.833798	-1.44134
12.94	-0.82872	-1.46648
12.95	-0.809269	-1.49849
12.96	-0.866521	-1.52907
12.97	-0.848166	-1.5115
12.98	-0.800549	-1.46963
12.99	-0.777283	-1.45801
13	-0.74256	-1.48942
13.01	-0.711521	-1.46457
13.02	-0.733627	-1.48097
13.03	-0.738846	-1.51158
13.04	-0.758883	-1.53117
13.05	-0.80726	-1.554
13.06	-0.732949	-1.52921
13.07	-0.685173	-1.50792
13.08	-0.648388	-1.47849
13.09	-0.591919	-1.44184
13.1	-0.626198	-1.4505
13.11	-0.652872	-1.4535
13.12	-0.679718	-1.44412
13.13	-0.66925	-1.41935
13.14	-0.687182	-1.41645
13.15	-0.617744	-1.36326
13.16	-0.601139	-1.28534
13.17	-0.652736	-1.25074
13.18	-0.662131	-1.24443
13.19	-0.680784	-1.23041
13.2	-0.696325	-1.24343
13.21	-0.680113	-1.20988
13.22	-0.659242	-1.18347
13.23	-0.688992	-1.17831
13.24	-0.695744	-1.15535
13.25	-0.668348	-1.10199
13.26	-0.599003	-1.05144
13.27	-0.554941	-1.03375
13.28	-0.571746	-1.04363
13.29	-0.574316	-1.0386
13.3	-0.549933	-0.97517
13.31	-0.554293	-0.947363
13.32	-0.57585	-0.960148
13.33	-0.533358	-0.952904
13.34	-0.509243	-0.95401
13.35	-0.502036	-0.982907
13.36	-0.495978	-0.96389
13.37	-0.551724	-0.951455
13.38	-0.57271	-0.960351
13.39	-0.562313	-0.947851
13.4	-0.554798	-0.949634
13.41	-0.502438	-0.956791
13.42	-0.532306	-0.977459
13.43	-0.531206	-0.977119
13.44	-0.577999	-0.981756
13.45	-0.588785	-0.970468
13.46	-0.6162	-1.01036
13.47	-0.599333	-1.02316
13.48	-0.597391	-1.05398
13.49	-0.645282	-1.07703
13.5	-0.694718	-1.13535
13.51	-0.748401	-1.15829
13.52	-0.670861	-1.13772
13.53	-0.665783	-1.15047
13.54	-0.647989	-1.22276
13.55	-0.630643	-1.23964
13.56	-0.656983	-1.27114
13.57	-0.688391	-1.32581
13.58	-0.683958	-1.36091
13.59	-0.604887	-1.29711
13.6	-0.565824	-1.33778
13.61	-0.509635	-1.34151
13.62	-0.488649	-1.34189
13.63	-0.530447	-1.34603
13.64	-0.569594	-1.37322
13.65	-0.572229	-1.43414
13.66	-0.557075	-1.45077
13.67	-0.489185	-1.40187
13.68	-0.527891	-1.42771
13.69	-0.529014	-1.42953
13.7	-0.511595	-1.37847
13.71	-0.477423	-1.41779
13.72	-0.417971	-1.41352
13.73	-0.434957	-1.45646
13.74	-0.434223	-1.42226
13.75	-0.407328	-1.40103
13.76	-0.421192	-1.36607
13.77	-0.468117	-1.35058
13.78	-0.438691	-1.32375
13.79	-0.413006	-1.3549
13.8	-0.391938	-1.38435
13.81	-0.379843	-1.39097
13.82	-0.421086	-1.44068
13.83	-0.43825	-1.44699
13.84	-0.441339	-1.39808
13.85	-0.397266	-1.35648
13.86	-0.355289	-1.30735
13.87	-0.314415	-1.33604
13.88	-0.275631	-1.29549
13.89	-0.383396	-1.31258
13.9	-0.372597	-1.32817
13.91	-0.304376	-1.24787
13.92	-0.300427	-1.22192
13.93	-0.278473	-1.18419
13.94	-0.3101	-1.15283
13.95	-0.293947	-1.11176
13.96	-0.330148	-1.09733
13.97	-0.340746	-1.06726
13.98	-0.398176	-1.07618
13.99	-0.372671	-1.01438
14	-0.331099	-0.934214
14.01	-0.315691	-0.885443
14.02	-0.396995	-0.855362
14.03	-0.342056	-0.799015
14.04	-0.311363	-0.804777
14.05	-0.29526	-0.852518
14.06	-0.23315	-0.882189
14.07	-0.229313	-0.871674
14.08	-0.280516	-0.859451
14.09	-0.231407	-0.824182
14.1	-0.311041	-0.800771
14.11	-0.335331	-0.786208
14.12	-0.294226	-0.775556
14.13	-0.213642	-0.720104
14.14	-0.232853	-0.763815
14.15	-0.245447	-0.696522
14.16	-0.364849	-0.656315
14.17	-0.385748	-0.695757
14.18	-0.44351	-0.70564
14.19	-0.480599	-0.682583
14.2	-0.528152	-0.658382
14.21	-0.449188	-0.543815
14.22	-0.426735	-0.502678
14.23	-0.361386	-0.511849
14.24	-0.397972	-0.571754
14.25	-0.459579	-0.61264
14.26	-0.490909	-0.631771
14.27	-0.550637	-0.695965
14.28	-0.548862	-0.725773
14.29	-0.512294	-0.729847
14.3	-0.487964	-0.709911
14.31	-0.463657	-0.671299
14.32	-0.488797	-0.654725
14.33	-0.546883	-0.699986
14.34	-0.533756	-0.710449
14.35	-0.556213	-0.682319
14.36	-0.646087	-0.637325
14.37	-0.610691	-0.607532
14.38	-0.618213	-0.590759
14.39	-0.565307	-0.55318
14.4	-0.611622	-0.518367
14.41	-0.615403	-0.58714
14.42	-0.54879	-0.51886
14.43	-0.494114	-0.519726
14.44	-0.475567	-0.527302
14.45	-0.428337	-0.509796
14.46	-0.358547	-0.514988
14.47	-0.290738	-0.547158
14.48	-0.251453	-0.551525
14.49	-0.224339	-0.597004
14.5	-0.145034	-0.615463

## Sheet: Fig. 5d
	Deformation (%)		Amplitude (dB)
Temperature (°C)	Average value	STD	Average value	STD
26	0	0	0	0
28	0	0	0	0
30	0	0	0	0
32	25.6	3.4	-1.3	1.3
34	95.2	6.7	-16.8	1.6
35	100	0	-18.3	0
36	100	0	-18.3	0
37	100	0	-18.3	0
38	100	0	-18.3	0
39	100	0	-18.3	0
40	100	0	-18.3	0
41	100	0	-18.3	0
43	92.5	2.5	-14.5	1
46	41.7	11.8	-2	1.8

## Sheet: Fig. 5g
Frequency (GHz)	High Temp (dB)	Low Temp (dB)
1.1	-2.0947	-0.972031
1.11	-2.47829	-2.27688
1.12	-1.58036	-2.4071
1.13	-0.805748	-1.80845
1.14	1.00606	-0.441444
1.15	2.10156	0.744541
1.16	1.23367	0.323853
1.17	0.646907	0.031471
1.18	0.629692	0.994213
1.19	0.376789	1.54335
1.2	-0.440655	0.441147
1.21	-2.13184	-0.864426
1.22	-4.07134	-1.28233
1.23	-3.06086	-1.36002
1.24	-3.2762	-0.957329
1.25	-2.2117	-1.34475
1.26	0.649544	0.50121
1.27	-0.996456	-2.88319
1.28	-4.28085	-1.51107
1.29	-2.17878	1.76678
1.3	-0.006065	1.84226
1.31	-1.04874	-3.13951
1.32	-1.48381	-3.76843
1.33	-0.921467	-2.5694
1.34	-0.83075	-1.60481
1.35	-2.3418	-2.21425
1.36	-2.55278	-0.414925
1.37	-0.459797	1.33898
1.38	0.051045	0.447609
1.39	0.3689	0.964489
1.4	-0.45021	0.983547
1.41	-1.34592	-0.823993
1.42	-2.53979	-0.575421
1.43	-2.14712	0.769318
1.44	-2.45878	0.423794
1.45	-4.15493	1.35359
1.46	-6.47565	0.399967
1.47	-6.7483	-2.04895
1.48	-6.83641	-1.14207
1.49	-6.57191	-0.064156
1.5	-14.778	0.799206
1.51	-14.5822	-0.597481
1.52	-7.95749	-1.32148
1.53	-11.4759	-0.656089
1.54	-18.297	-1.13037
1.55	-10.2654	-0.219345
1.56	-10.7085	-1.0686
1.57	-10.534	-0.950878
1.58	-6.14627	0.299683
1.59	-11.4067	-0.8041
1.6	-7.89123	-0.501965
1.61	-5.21768	-0.398983
1.62	-5.19771	-0.552898
1.63	-2.40087	-0.305889
1.64	-2.18658	-0.762196
1.65	-0.388946	-1.24906
1.66	-0.855129	-1.89771
1.67	-0.241962	-2.57729
1.68	1.21641	-1.05573
